# Supplementary material for: Modeling Plasma-Induced Modifications in Alginate Biopolymers at the Atomic Scale
Source: J Phys Chem C Nanomater Interfaces. 2025 May 1;129(19):8927–36. doi: 10.1021/acs.jpcc.5c01565 (PMC12133024; doi:10.1021/acs.jpcc.5c01565)
Supplement: Supplementary file 2 [file jp5c01565_si_002.zip]

Archive with 320 entries (211 files):
- DATA_Input_files/
- DATA_Input_files/Energy_minimization/
- DATA_Input_files/Energy_minimization/dftb_in.hsd
- DATA_Input_files/Energy_minimization/struc.gen
- DATA_Input_files/Energy_minimization/submit.sh
- DATA_Input_files/Equilibration/
- DATA_Input_files/Equilibration/dftb_in.hsd
- DATA_Input_files/Equilibration/minimized.gen
- DATA_Input_files/Equilibration/submit.sh
- DATA_Input_files/MD_100runs/
- DATA_Input_files/MD_100runs/dftb_in.hsd
- DATA_Input_files/MD_100runs/operation1.sh
- DATA_Input_files/MD_100runs/operation2.sh
- DATA_Input_files/MD_100runs/struc_1/
- DATA_Input_files/MD_100runs/struc_1/run_01/
- DATA_Input_files/MD_100runs/struc_1/run_01/relax.gen
- DATA_Input_files/MD_100runs/struc_1/run_01/struc_O.pdb
- DATA_Input_files/MD_100runs/struc_1/run_02/
- DATA_Input_files/MD_100runs/struc_1/run_02/relax.gen
- DATA_Input_files/MD_100runs/struc_1/run_02/struc_O.pdb
- DATA_Input_files/MD_100runs/struc_1/run_03/
- DATA_Input_files/MD_100runs/struc_1/run_03/relax.gen
- DATA_Input_files/MD_100runs/struc_1/run_03/struc_O.pdb
- DATA_Input_files/MD_100runs/struc_1/run_04/
- DATA_Input_files/MD_100runs/struc_1/run_04/relax.gen
- DATA_Input_files/MD_100runs/struc_1/run_04/struc_O.pdb
- DATA_Input_files/MD_100runs/struc_1/run_05/
- DATA_Input_files/MD_100runs/struc_1/run_05/relax.gen
- DATA_Input_files/MD_100runs/struc_1/run_05/struc_O.pdb
- DATA_Input_files/MD_100runs/struc_1/run_06/
- DATA_Input_files/MD_100runs/struc_1/run_06/relax.gen
- DATA_Input_files/MD_100runs/struc_1/run_06/struc_O.pdb
- DATA_Input_files/MD_100runs/struc_1/run_07/
- DATA_Input_files/MD_100runs/struc_1/run_07/relax.gen
- DATA_Input_files/MD_100runs/struc_1/run_07/struc_O.pdb
- DATA_Input_files/MD_100runs/struc_1/run_08/
- DATA_Input_files/MD_100runs/struc_1/run_08/relax.gen
- DATA_Input_files/MD_100runs/struc_1/run_08/struc_O.pdb
- DATA_Input_files/MD_100runs/struc_1/run_09/
- DATA_Input_files/MD_100runs/struc_1/run_09/relax.gen
- DATA_Input_files/MD_100runs/struc_1/run_09/struc_O.pdb
- DATA_Input_files/MD_100runs/struc_1/run_10/
- DATA_Input_files/MD_100runs/struc_1/run_10/relax.gen
- DATA_Input_files/MD_100runs/struc_1/run_10/struc_O.pdb
- DATA_Input_files/MD_100runs/struc_1/run_11/
- DATA_Input_files/MD_100runs/struc_1/run_11/relax.gen
- DATA_Input_files/MD_100runs/struc_1/run_11/struc_O.pdb
- DATA_Input_files/MD_100runs/struc_1/run_12/
- DATA_Input_files/MD_100runs/struc_1/run_12/relax.gen
- DATA_Input_files/MD_100runs/struc_1/run_12/struc_O.pdb
- DATA_Input_files/MD_100runs/struc_1/run_13/
- DATA_Input_files/MD_100runs/struc_1/run_13/relax.gen
- DATA_Input_files/MD_100runs/struc_1/run_13/struc_O.pdb
- DATA_Input_files/MD_100runs/struc_1/run_14/
- DATA_Input_files/MD_100runs/struc_1/run_14/relax.gen
- DATA_Input_files/MD_100runs/struc_1/run_14/struc_O.pdb
- DATA_Input_files/MD_100runs/struc_1/run_15/
- DATA_Input_files/MD_100runs/struc_1/run_15/relax.gen
- DATA_Input_files/MD_100runs/struc_1/run_15/struc_O.pdb
- DATA_Input_files/MD_100runs/struc_1/run_16/
- DATA_Input_files/MD_100runs/struc_1/run_16/relax.gen
- DATA_Input_files/MD_100runs/struc_1/run_16/struc_O.pdb
- DATA_Input_files/MD_100runs/struc_1/run_17/
- DATA_Input_files/MD_100runs/struc_1/run_17/relax.gen
- DATA_Input_files/MD_100runs/struc_1/run_17/struc_O.pdb
- DATA_Input_files/MD_100runs/struc_1/run_18/
- DATA_Input_files/MD_100runs/struc_1/run_18/relax.gen
- DATA_Input_files/MD_100runs/struc_1/run_18/struc_O.pdb
- DATA_Input_files/MD_100runs/struc_1/run_19/
- DATA_Input_files/MD_100runs/struc_1/run_19/relax.gen
- DATA_Input_files/MD_100runs/struc_1/run_19/struc_O.pdb
- DATA_Input_files/MD_100runs/struc_1/run_20/
- DATA_Input_files/MD_100runs/struc_1/run_20/relax.gen
- DATA_Input_files/MD_100runs/struc_1/run_20/struc_O.pdb
- DATA_Input_files/MD_100runs/struc_2/
- DATA_Input_files/MD_100runs/struc_2/run_01/
- DATA_Input_files/MD_100runs/struc_2/run_01/relax.gen
- DATA_Input_files/MD_100runs/struc_2/run_01/struc_O.pdb
- DATA_Input_files/MD_100runs/struc_2/run_02/
- DATA_Input_files/MD_100runs/struc_2/run_02/relax.gen
- DATA_Input_files/MD_100runs/struc_2/run_02/struc_O.pdb
- DATA_Input_files/MD_100runs/struc_2/run_03/
- DATA_Input_files/MD_100runs/struc_2/run_03/relax.gen
- DATA_Input_files/MD_100runs/struc_2/run_03/struc_O.pdb
- DATA_Input_files/MD_100runs/struc_2/run_04/
- DATA_Input_files/MD_100runs/struc_2/run_04/relax.gen
- DATA_Input_files/MD_100runs/struc_2/run_04/struc_O.pdb
- DATA_Input_files/MD_100runs/struc_2/run_05/
- DATA_Input_files/MD_100runs/struc_2/run_05/relax.gen
- DATA_Input_files/MD_100runs/struc_2/run_05/struc_O.pdb
- DATA_Input_files/MD_100runs/struc_2/run_06/
- DATA_Input_files/MD_100runs/struc_2/run_06/relax.gen
- DATA_Input_files/MD_100runs/struc_2/run_06/struc_O.pdb
- DATA_Input_files/MD_100runs/struc_2/run_07/
- DATA_Input_files/MD_100runs/struc_2/run_07/relax.gen
- DATA_Input_files/MD_100runs/struc_2/run_07/struc_O.pdb
- DATA_Input_files/MD_100runs/struc_2/run_08/
- DATA_Input_files/MD_100runs/struc_2/run_08/relax.gen
- DATA_Input_files/MD_100runs/struc_2/run_08/struc_O.pdb
- DATA_Input_files/MD_100runs/struc_2/run_09/
- DATA_Input_files/MD_100runs/struc_2/run_09/relax.gen
- DATA_Input_files/MD_100runs/struc_2/run_09/struc_O.pdb
- DATA_Input_files/MD_100runs/struc_2/run_10/
- DATA_Input_files/MD_100runs/struc_2/run_10/relax.gen
- DATA_Input_files/MD_100runs/struc_2/run_10/struc_O.pdb
- DATA_Input_files/MD_100runs/struc_2/run_11/
- DATA_Input_files/MD_100runs/struc_2/run_11/relax.gen
- DATA_Input_files/MD_100runs/struc_2/run_11/struc_O.pdb
- DATA_Input_files/MD_100runs/struc_2/run_12/
- DATA_Input_files/MD_100runs/struc_2/run_12/relax.gen
- DATA_Input_files/MD_100runs/struc_2/run_12/struc_O.pdb
- DATA_Input_files/MD_100runs/struc_2/run_13/
- DATA_Input_files/MD_100runs/struc_2/run_13/relax.gen
- DATA_Input_files/MD_100runs/struc_2/run_13/struc_O.pdb
- DATA_Input_files/MD_100runs/struc_2/run_14/
- DATA_Input_files/MD_100runs/struc_2/run_14/relax.gen
- DATA_Input_files/MD_100runs/struc_2/run_14/struc_O.pdb
- DATA_Input_files/MD_100runs/struc_2/run_15/
- DATA_Input_files/MD_100runs/struc_2/run_15/relax.gen
- DATA_Input_files/MD_100runs/struc_2/run_15/struc_O.pdb
- DATA_Input_files/MD_100runs/struc_2/run_16/
- DATA_Input_files/MD_100runs/struc_2/run_16/relax.gen
- DATA_Input_files/MD_100runs/struc_2/run_16/struc_O.pdb
- DATA_Input_files/MD_100runs/struc_2/run_17/
- DATA_Input_files/MD_100runs/struc_2/run_17/relax.gen
- DATA_Input_files/MD_100runs/struc_2/run_17/struc_O.pdb
- DATA_Input_files/MD_100runs/struc_2/run_18/
- DATA_Input_files/MD_100runs/struc_2/run_18/relax.gen
- DATA_Input_files/MD_100runs/struc_2/run_18/struc_O.pdb
- DATA_Input_files/MD_100runs/struc_2/run_19/
- DATA_Input_files/MD_100runs/struc_2/run_19/relax.gen
- DATA_Input_files/MD_100runs/struc_2/run_19/struc_O.pdb
- DATA_Input_files/MD_100runs/struc_2/run_20/
- DATA_Input_files/MD_100runs/struc_2/run_20/relax.gen
- DATA_Input_files/MD_100runs/struc_2/run_20/struc_O.pdb
- DATA_Input_files/MD_100runs/struc_3/
- DATA_Input_files/MD_100runs/struc_3/run_01/
- DATA_Input_files/MD_100runs/struc_3/run_01/relax.gen
- DATA_Input_files/MD_100runs/struc_3/run_01/struc_O.pdb
- DATA_Input_files/MD_100runs/struc_3/run_02/
- DATA_Input_files/MD_100runs/struc_3/run_02/relax.gen
- DATA_Input_files/MD_100runs/struc_3/run_02/struc_O.pdb
- DATA_Input_files/MD_100runs/struc_3/run_03/
- DATA_Input_files/MD_100runs/struc_3/run_03/relax.gen
- DATA_Input_files/MD_100runs/struc_3/run_03/struc_O.pdb
- DATA_Input_files/MD_100runs/struc_3/run_04/
- DATA_Input_files/MD_100runs/struc_3/run_04/relax.gen
- DATA_Input_files/MD_100runs/struc_3/run_04/struc_O.pdb
- DATA_Input_files/MD_100runs/struc_3/run_05/
- DATA_Input_files/MD_100runs/struc_3/run_05/relax.gen
- DATA_Input_files/MD_100runs/struc_3/run_05/struc_O.pdb
- DATA_Input_files/MD_100runs/struc_3/run_06/
- DATA_Input_files/MD_100runs/struc_3/run_06/relax.gen
- DATA_Input_files/MD_100runs/struc_3/run_06/struc_O.pdb
- DATA_Input_files/MD_100runs/struc_3/run_07/
- DATA_Input_files/MD_100runs/struc_3/run_07/relax.gen
- DATA_Input_files/MD_100runs/struc_3/run_07/struc_O.pdb
- DATA_Input_files/MD_100runs/struc_3/run_08/
- DATA_Input_files/MD_100runs/struc_3/run_08/relax.gen
- DATA_Input_files/MD_100runs/struc_3/run_08/struc_O.pdb
- DATA_Input_files/MD_100runs/struc_3/run_09/
- DATA_Input_files/MD_100runs/struc_3/run_09/relax.gen
- DATA_Input_files/MD_100runs/struc_3/run_09/struc_O.pdb
- DATA_Input_files/MD_100runs/struc_3/run_10/
- DATA_Input_files/MD_100runs/struc_3/run_10/relax.gen
- DATA_Input_files/MD_100runs/struc_3/run_10/struc_O.pdb
- DATA_Input_files/MD_100runs/struc_3/run_11/
- DATA_Input_files/MD_100runs/struc_3/run_11/relax.gen
- DATA_Input_files/MD_100runs/struc_3/run_11/struc_O.pdb
- DATA_Input_files/MD_100runs/struc_3/run_12/
- DATA_Input_files/MD_100runs/struc_3/run_12/relax.gen
- DATA_Input_files/MD_100runs/struc_3/run_12/struc_O.pdb
- DATA_Input_files/MD_100runs/struc_3/run_13/
- DATA_Input_files/MD_100runs/struc_3/run_13/relax.gen
- DATA_Input_files/MD_100runs/struc_3/run_13/struc_O.pdb
- DATA_Input_files/MD_100runs/struc_3/run_14/
- DATA_Input_files/MD_100runs/struc_3/run_14/relax.gen
- DATA_Input_files/MD_100runs/struc_3/run_14/struc_O.pdb
- DATA_Input_files/MD_100runs/struc_3/run_15/
- DATA_Input_files/MD_100runs/struc_3/run_15/relax.gen
- DATA_Input_files/MD_100runs/struc_3/run_15/struc_O.pdb
- DATA_Input_files/MD_100runs/struc_3/run_16/
- DATA_Input_files/MD_100runs/struc_3/run_16/relax.gen
- DATA_Input_files/MD_100runs/struc_3/run_16/struc_O.pdb
- DATA_Input_files/MD_100runs/struc_3/run_17/
- DATA_Input_files/MD_100runs/struc_3/run_17/relax.gen
- DATA_Input_files/MD_100runs/struc_3/run_17/struc_O.pdb
- DATA_Input_files/MD_100runs/struc_3/run_18/
- DATA_Input_files/MD_100runs/struc_3/run_18/relax.gen
- DATA_Input_files/MD_100runs/struc_3/run_18/struc_O.pdb
- DATA_Input_files/MD_100runs/struc_3/run_19/
- DATA_Input_files/MD_100runs/struc_3/run_19/relax.gen
- DATA_Input_files/MD_100runs/struc_3/run_19/struc_O.pdb
- DATA_Input_files/MD_100runs/struc_3/run_20/
- DATA_Input_files/MD_100runs/struc_3/run_20/relax.gen
- DATA_Input_files/MD_100runs/struc_3/run_20/struc_O.pdb
- DATA_Input_files/MD_100runs/struc_4/
- DATA_Input_files/MD_100runs/struc_4/run_01/
- DATA_Input_files/MD_100runs/struc_4/run_01/relax.gen
- DATA_Input_files/MD_100runs/struc_4/run_01/struc_O.pdb
- DATA_Input_files/MD_100runs/struc_4/run_02/
- DATA_Input_files/MD_100runs/struc_4/run_02/relax.gen
- DATA_Input_files/MD_100runs/struc_4/run_02/struc_O.pdb
- DATA_Input_files/MD_100runs/struc_4/run_03/
- DATA_Input_files/MD_100runs/struc_4/run_03/relax.gen
- DATA_Input_files/MD_100runs/struc_4/run_03/struc_O.pdb
- DATA_Input_files/MD_100runs/struc_4/run_04/
- DATA_Input_files/MD_100runs/struc_4/run_04/relax.gen
- DATA_Input_files/MD_100runs/struc_4/run_04/struc_O.pdb
- DATA_Input_files/MD_100runs/struc_4/run_05/
- DATA_Input_files/MD_100runs/struc_4/run_05/relax.gen
- DATA_Input_files/MD_100runs/struc_4/run_05/struc_O.pdb
- DATA_Input_files/MD_100runs/struc_4/run_06/
- DATA_Input_files/MD_100runs/struc_4/run_06/relax.gen
- DATA_Input_files/MD_100runs/struc_4/run_06/struc_O.pdb
- DATA_Input_files/MD_100runs/struc_4/run_07/
- DATA_Input_files/MD_100runs/struc_4/run_07/relax.gen
- DATA_Input_files/MD_100runs/struc_4/run_07/struc_O.pdb
- DATA_Input_files/MD_100runs/struc_4/run_08/
- DATA_Input_files/MD_100runs/struc_4/run_08/relax.gen
- DATA_Input_files/MD_100runs/struc_4/run_08/struc_O.pdb
- DATA_Input_files/MD_100runs/struc_4/run_09/
- DATA_Input_files/MD_100runs/struc_4/run_09/relax.gen
- DATA_Input_files/MD_100runs/struc_4/run_09/struc_O.pdb
- DATA_Input_files/MD_100runs/struc_4/run_10/
- DATA_Input_files/MD_100runs/struc_4/run_10/relax.gen
- DATA_Input_files/MD_100runs/struc_4/run_10/struc_O.pdb
- DATA_Input_files/MD_100runs/struc_4/run_11/
- DATA_Input_files/MD_100runs/struc_4/run_11/relax.gen
- DATA_Input_files/MD_100runs/struc_4/run_11/struc_O.pdb
- DATA_Input_files/MD_100runs/struc_4/run_12/
- DATA_Input_files/MD_100runs/struc_4/run_12/relax.gen
- DATA_Input_files/MD_100runs/struc_4/run_12/struc_O.pdb
- DATA_Input_files/MD_100runs/struc_4/run_13/
- DATA_Input_files/MD_100runs/struc_4/run_13/relax.gen
- DATA_Input_files/MD_100runs/struc_4/run_13/struc_O.pdb
- DATA_Input_files/MD_100runs/struc_4/run_14/
- DATA_Input_files/MD_100runs/struc_4/run_14/relax.gen
- DATA_Input_files/MD_100runs/struc_4/run_14/struc_O.pdb
- DATA_Input_files/MD_100runs/struc_4/run_15/
- DATA_Input_files/MD_100runs/struc_4/run_15/relax.gen
- DATA_Input_files/MD_100runs/struc_4/run_15/struc_O.pdb
- DATA_Input_files/MD_100runs/struc_4/run_16/
- DATA_Input_files/MD_100runs/struc_4/run_16/relax.gen
- DATA_Input_files/MD_100runs/struc_4/run_16/struc_O.pdb
- DATA_Input_files/MD_100runs/struc_4/run_17/
- DATA_Input_files/MD_100runs/struc_4/run_17/relax.gen
- DATA_Input_files/MD_100runs/struc_4/run_17/struc_O.pdb
- DATA_Input_files/MD_100runs/struc_4/run_18/
- DATA_Input_files/MD_100runs/struc_4/run_18/relax.gen
- DATA_Input_files/MD_100runs/struc_4/run_18/struc_O.pdb
- DATA_Input_files/MD_100runs/struc_4/run_19/
- DATA_Input_files/MD_100runs/struc_4/run_19/relax.gen
- DATA_Input_files/MD_100runs/struc_4/run_19/struc_O.pdb
- DATA_Input_files/MD_100runs/struc_4/run_20/
- DATA_Input_files/MD_100runs/struc_4/run_20/relax.gen
- DATA_Input_files/MD_100runs/struc_4/run_20/struc_O.pdb
- DATA_Input_files/MD_100runs/struc_5/
- DATA_Input_files/MD_100runs/struc_5/run_01/
- DATA_Input_files/MD_100runs/struc_5/run_01/relax.gen
- DATA_Input_files/MD_100runs/struc_5/run_01/struc_O.pdb
- DATA_Input_files/MD_100runs/struc_5/run_02/
- DATA_Input_files/MD_100runs/struc_5/run_02/relax.gen
- DATA_Input_files/MD_100runs/struc_5/run_02/struc_O.pdb
- DATA_Input_files/MD_100runs/struc_5/run_03/
- DATA_Input_files/MD_100runs/struc_5/run_03/relax.gen
- DATA_Input_files/MD_100runs/struc_5/run_03/struc_O.pdb
- DATA_Input_files/MD_100runs/struc_5/run_04/
- DATA_Input_files/MD_100runs/struc_5/run_04/relax.gen
- DATA_Input_files/MD_100runs/struc_5/run_04/struc_O.pdb
- DATA_Input_files/MD_100runs/struc_5/run_05/
- DATA_Input_files/MD_100runs/struc_5/run_05/relax.gen
- DATA_Input_files/MD_100runs/struc_5/run_05/struc_O.pdb
- DATA_Input_files/MD_100runs/struc_5/run_06/
- DATA_Input_files/MD_100runs/struc_5/run_06/relax.gen
- DATA_Input_files/MD_100runs/struc_5/run_06/struc_O.pdb
- DATA_Input_files/MD_100runs/struc_5/run_07/
- DATA_Input_files/MD_100runs/struc_5/run_07/relax.gen
- DATA_Input_files/MD_100runs/struc_5/run_07/struc_O.pdb
- DATA_Input_files/MD_100runs/struc_5/run_08/
- DATA_Input_files/MD_100runs/struc_5/run_08/relax.gen
- DATA_Input_files/MD_100runs/struc_5/run_08/struc_O.pdb
- DATA_Input_files/MD_100runs/struc_5/run_09/
- DATA_Input_files/MD_100runs/struc_5/run_09/relax.gen
- DATA_Input_files/MD_100runs/struc_5/run_09/struc_O.pdb
- DATA_Input_files/MD_100runs/struc_5/run_10/
- DATA_Input_files/MD_100runs/struc_5/run_10/relax.gen
- DATA_Input_files/MD_100runs/struc_5/run_10/struc_O.pdb
- DATA_Input_files/MD_100runs/struc_5/run_11/
- DATA_Input_files/MD_100runs/struc_5/run_11/relax.gen
- DATA_Input_files/MD_100runs/struc_5/run_11/struc_O.pdb
- DATA_Input_files/MD_100runs/struc_5/run_12/
- DATA_Input_files/MD_100runs/struc_5/run_12/relax.gen
- DATA_Input_files/MD_100runs/struc_5/run_12/struc_O.pdb
- DATA_Input_files/MD_100runs/struc_5/run_13/
- DATA_Input_files/MD_100runs/struc_5/run_13/relax.gen
- DATA_Input_files/MD_100runs/struc_5/run_13/struc_O.pdb
- DATA_Input_files/MD_100runs/struc_5/run_14/
- DATA_Input_files/MD_100runs/struc_5/run_14/relax.gen
- DATA_Input_files/MD_100runs/struc_5/run_14/struc_O.pdb
[truncated: 20 more entries]
