# Supplementary material for: Modeling Plasma-Induced Modifications in Alginate Biopolymers at the Atomic Scale
Source: J Phys Chem C Nanomater Interfaces. 2025 May 1;129(19):8927–36. doi: 10.1021/acs.jpcc.5c01565 (PMC12133024; doi:10.1021/acs.jpcc.5c01565)
Supplement: Supplementary file 2 [file jp5c01565_si_002.zip › DATA_Input_files/Energy_minimization/struc.gen]

   83  S
  C  O  H
 1 1 18.658 20.731 20.598
 2 1 19.966 21.408 20.106
 3 1 18.915 19.927 21.893
 4 2 20.52 22.214 21.14
 5 1 19.596 20.839 22.931
 6 1 20.861 21.447 22.294
 7 2 21.483 22.286 23.249
 8 1 22.774 22.704 22.827
 9 1 22.782 24.255 22.821
 10 1 23.901 22.14 23.751
 11 2 24.052 22.913 24.922
 12 1 24.165 24.784 23.201
 13 1 24.451 24.262 24.65
 14 3 21.553 20.607 22.043
 15 3 23.05 22.332 21.808
 16 3 19.866 20.215 23.815
 17 2 18.716 21.864 23.321
 18 3 19.611 19.09 21.666
 19 2 17.732 19.362 22.403
 20 2 18.05 19.967 19.583
 21 3 17.948 21.548 20.857
 22 1 21.029 20.497 19.507
 23 3 19.666 22.088 19.28
 24 2 22.373 24.756 21.575
 25 3 22.105 24.64 23.623
 26 2 25.115 24.33 22.268
 27 3 24.161 25.899 23.2
 28 2 25.822 24.429 24.982
 29 3 23.772 24.855 25.306
 30 1 23.696 20.687 24.114
 31 3 24.868 22.176 23.198
 32 2 22.16 21.032 19
 33 2 20.884 19.286 19.475
 34 2 24.491 19.847 23.722
 35 2 22.666 20.299 24.897
 36 3 19.013 22.176 24.216
 37 3 17.074 20.093 22.533
 38 3 18.416 19.047 19.612
 39 3 21.38 24.749 21.575
 40 3 25.911 24.912 22.357
 41 1 26.055 25.579 25.783
 42 1 27.439 26.177 25.425
 43 1 26.078 25.192 27.279
 44 3 25.301 26.383 25.611
 45 2 27.718 27.305 26.238
 46 1 27.856 26.921 27.6
 47 1 26.507 26.401 28.133
 48 1 27.484 26.615 23.982
 49 3 28.228 25.399 25.563
 50 2 24.845 24.671 27.711
 51 3 26.841 24.392 27.414
 52 2 25.536 27.416 28.048
 53 3 26.611 26.063 29.191
 54 2 28.236 28.043 28.373
 55 3 28.619 26.114 27.725
 56 2 26.661 27.58 23.52
 57 2 28.286 26.101 23.218
 58 3 24.158 25.376 27.595
 59 3 25.633 27.979 28.861
 60 1 29.547 28.504 28.059
 61 1 29.435 29.944 27.499
 62 1 30.376 28.465 29.377
 63 1 29.232 30.997 28.624
 64 2 29.947 29.398 30.382
 65 1 28.927 30.318 29.986
 66 3 30.02 27.86 27.279
 67 3 28.531 29.929 26.849
 68 2 30.498 30.291 26.643
 69 3 28.37 31.643 28.347
 70 2 30.335 31.866 28.728
 71 3 27.961 29.776 29.935
 72 2 28.761 31.296 30.979
 73 3 30.246 27.442 29.794
 74 1 31.866 28.608 29.144
 75 2 32.503 29.473 29.723
 76 2 32.523 27.751 28.333
 77 3 22.316 21.987 19.007
 78 3 22.041 20.931 25.276
 79 3 26.024 28.03 24.092
 80 3 31.351 30.124 27.116
 81 3 31.087 31.375 29.141
 82 3 29.665 31.611 31.241
 83 3 32.077 27.02 27.885
    0.0000000000E+00    0.0000000000E+00    0.0000000000E+00
    0.5000000000E+02    0.0000000000E+00    0.0000000000E+00
    0.0000000000E+00    0.5000000000E+02    0.0000000000E+00
    0.0000000000E+00    0.0000000000E+00    0.5000000000E+02
