# Supplementary material for: Modeling Plasma-Induced Modifications in Alginate Biopolymers at the Atomic Scale
Source: J Phys Chem C Nanomater Interfaces. 2025 May 1;129(19):8927–36. doi: 10.1021/acs.jpcc.5c01565 (PMC12133024; doi:10.1021/acs.jpcc.5c01565)
Supplement: Supplementary file 2 [file jp5c01565_si_002.zip › DATA_Input_files/Energy_minimization/submit.sh]

#!/bin/bash
#SBATCH -p normal -n 1 -N 1 -c 8

cd $SLURM_SUBMIT_DIR
echo "Job started:" `/bin/date`

export OMP_NUM_THREADS=8
dftb+ > std.out

echo "Job finished:" `/bin/date`
