# Supplementary material for: Modeling Plasma-Induced Modifications in Alginate Biopolymers at the Atomic Scale
Source: J Phys Chem C Nanomater Interfaces. 2025 May 1;129(19):8927–36. doi: 10.1021/acs.jpcc.5c01565 (PMC12133024; doi:10.1021/acs.jpcc.5c01565)
Supplement: Supplementary file 2 [file jp5c01565_si_002.zip › DATA_Input_files/Equilibration/dftb_in.hsd]

Geometry = GenFormat {
 <<< minimized.gen
}
Driver = VelocityVerlet {
  MovedAtoms = 1:-1
  Steps = 2400000
  TimeStep [fs] = 0.5         # time interval between two MD steps
  KeepStationary = Yes        # remove translational motion from the system
  MDRestartFrequency=4000
  OutputPrefix = "geom"
  Thermostat = Berendsen {
  Temperature [Kelvin] = 300.0
#  Temperature [Kelvin] = TemperatureProfile {                   # Temperatures in K
#    constant 1 10.0                                             # Setting T=10 K for the 0th MD-step
#    linear 400000 3000.0                                        # Linearly rising T in 400000 steps up to T=3000 K
#    constant 600000 3000.0                                      # Constant T through 600000 steps
#    }
  Timescale [fs] = 100.0      # damping constant
  }
  ConvergentForcesOnly = No
#  Xlbomd = {}                # XLBOMD does not work with thermostats or barostats yet (only works for the NVE ensemble)
}
Hamiltonian = DFTB {
  SCC = Yes
  MaxSCCIterations = 300
  ForceEvaluation = Dynamics  # gives more accurate forces for non-converged charges (used in MD and not in Minim.)
  ThirdOrderFull = Yes
  HCorrection = Damping {
    Exponent = 4.0
  }
#  HCorrection = H5 {}         # better describes H-bonds
  HubbardDerivs = {
    C = -0.1492
    H = -0.1857
#    N = -0.1535
    O = -0.1575
  }
  Dispersion = LennardJones {
    Parameters = UFFParameters {}
  }
  SlaterKosterFiles = Type2FileNames {
    Prefix = "/export/home/myusupov/3ob-3-1/"
    Separator = "-"
    Suffix = ".skf"
    LowerCaseTypeName = No
  }
  KPointsAndWeights = SupercellFolding {
    1      0    0
    0      1    0
    0      0    1
    0.0   0.0   0.0
  }
  Filling = Fermi {
    Temperature [K] = 10.0
#    IndependentKFilling = No
  }
  MaxAngularMomentum = {
    H = "s"
    O = "p"
    C = "p"
#    N = "p"
  }
  SpinPolarisation = Colinear {
    UnpairedElectrons = 0.0  # this is kept constant during the run, unless the RelaxTotalSpin keyword says otherwise.
#    RelaxTotalSpin = Yes    # if "Yes" UnpairedElectrons keyword is only applied at initialisation, if "No" (default), the initial spin polarisation is kept constant during the entire run
#    InitialSpins = {}
  }
  SpinConstants = {
    C = {
      #                 Wss        Wsp        Wps        Wpp
                       -0.03062   -0.02505   -0.02505   -0.02265
    }
    H = {
      #                 Wss
                       -0.07174
    }
#    N = {
#      #                 Wss        Wsp        Wps        Wpp
#                       -0.03318   -0.02755   -0.02755   -0.02545
#    }
    O = {
      #                 Wss        Wsp        Wps        Wpp
                       -0.03524   -0.02956   -0.02956   -0.02785
    }
    ShellResolvedSpin = Yes
  }
  Solver = RelativelyRobust {}
#  Differentiation = FiniteDiff {
#    Delta = 1.0E-2
#  }
#  PolynomialRepulsive = {}
#  OrbitalResolvedSCC = No
#  OldSKInterpolation = No
#  ReadInitialCharges = No
#  InitialCharges = {}
#  SCCTolerance = 1.000000000000000E-005
#  Mixer = Broyden {
#    MixingParameter = 0.200000000000000
#    InverseJacobiWeight = 1.000000000000000E-002
#    MinimalWeight = 1.00000000000000
#    MaximalWeight = 100000.000000000
#    WeightFactor = 1.000000000000000E-002
#  }
#  EwaldParameter = 0.00000000000000
#  EwaldTolerance = 1.000000000000000E-009
#  ElectricField = {}
#  Charge = 0.00000000000000
#  ThirdOrder = No
#  ForceEvaluation = "Traditional"
}
Options = {
  ShowFoldedCoords = Yes
#  WriteDetailedOut = Yes
#  WriteAutotestTag = No
#  WriteDetailedXML = No
#  WriteResultsTag = No
#  RandomSeed = 0
#  WriteHS = No
#  WriteRealHS = No
#  MinimiseMemoryUsage = No
#  TimingVerbosity = 0
#  WriteChargesAsText = No
}
#ParserOptions = {
#  ParserVersion = 6
#  WriteHSDInput = Yes
#  WriteXMLInput = No
#  StopAfterParsing = No
#  IgnoreUnprocessedNodes = No
#}
#ExcitedState = {}
#Analysis = {
#  ProjectStates = {}
#  MullikenAnalysis = Yes
#  AtomResolvedEnergies = No
#  WriteEigenvectors = No
#  WriteBandOut = Yes
#  CalculateForces = No
#}
