# Supplementary material for: Modeling Plasma-Induced Modifications in Alginate Biopolymers at the Atomic Scale
Source: J Phys Chem C Nanomater Interfaces. 2025 May 1;129(19):8927–36. doi: 10.1021/acs.jpcc.5c01565 (PMC12133024; doi:10.1021/acs.jpcc.5c01565)
Supplement: Supplementary file 2 [file jp5c01565_si_002.zip › DATA_Input_files/Equilibration/minimized.gen]

 83  S
 C O H
    1  1    0.1909122922E+02    0.1996665352E+02    0.2027681955E+02
    2  1    0.2026329065E+02    0.2090509192E+02    0.1977839252E+02
    3  1    0.1949113257E+02    0.1919148323E+02    0.2159807175E+02
    4  2    0.2073892081E+02    0.2179143043E+02    0.2084951337E+02
    5  1    0.1999730249E+02    0.2020019136E+02    0.2268009145E+02
    6  1    0.2111078893E+02    0.2114237138E+02    0.2214803123E+02
    7  2    0.2127819042E+02    0.2219488112E+02    0.2306617917E+02
    8  1    0.2245547455E+02    0.2305215188E+02    0.2290455263E+02
    9  1    0.2196522029E+02    0.2449833550E+02    0.2253402159E+02
   10  1    0.2327592441E+02    0.2307976076E+02    0.2424503954E+02
   11  2    0.2292643285E+02    0.2427388186E+02    0.2500550640E+02
   12  1    0.2306427733E+02    0.2555490479E+02    0.2285408696E+02
   13  1    0.2340801158E+02    0.2550396801E+02    0.2439878822E+02
   14  3    0.2207407269E+02    0.2058249338E+02    0.2198661656E+02
   15  3    0.2309243041E+02    0.2263775014E+02    0.2209755938E+02
   16  3    0.2040564803E+02    0.1964041006E+02    0.2355463354E+02
   17  2    0.1887113648E+02    0.2097907025E+02    0.2311759094E+02
   18  3    0.2028945003E+02    0.1845208974E+02    0.2137311710E+02
   19  2    0.1838814430E+02    0.1845944816E+02    0.2211857381E+02
   20  2    0.1869679903E+02    0.1909396666E+02    0.1922766688E+02
   21  3    0.1821305598E+02    0.2060699040E+02    0.2048989374E+02
   22  1    0.2150421589E+02    0.2018855633E+02    0.1915530347E+02
   23  3    0.1986144429E+02    0.2159772814E+02    0.1901084544E+02
   24  2    0.2159098698E+02    0.2457864877E+02    0.2116491914E+02
   25  3    0.2107005674E+02    0.2472725131E+02    0.2316810525E+02
   26  2    0.2423066246E+02    0.2529121549E+02    0.2208065793E+02
   27  3    0.2268136812E+02    0.2657278307E+02    0.2260108336E+02
   28  2    0.2482863335E+02    0.2555135624E+02    0.2454963619E+02
   29  3    0.2292017199E+02    0.2632911404E+02    0.2497285353E+02
   30  1    0.2308861060E+02    0.2187037019E+02    0.2520853183E+02
   31  3    0.2436120494E+02    0.2313698048E+02    0.2400061343E+02
   32  2    0.2263051832E+02    0.2094334251E+02    0.1914185816E+02
   33  2    0.2148440591E+02    0.1905194902E+02    0.1870782723E+02
   34  2    0.2300206770E+02    0.2071325316E+02    0.2482140089E+02
   35  2    0.2311027146E+02    0.2219542817E+02    0.2651511253E+02
   36  3    0.1920103279E+02    0.2177503505E+02    0.2356664006E+02
   37  3    0.1779538958E+02    0.1907084522E+02    0.2258390344E+02
   38  3    0.1940689176E+02    0.1847161437E+02    0.1899137959E+02
   39  3    0.2099258481E+02    0.2384349361E+02    0.2094272428E+02
   40  3    0.2489417719E+02    0.2598823061E+02    0.2224193991E+02
   41  1    0.2539087819E+02    0.2617009436E+02    0.2571827818E+02
   42  1    0.2676925800E+02    0.2675790058E+02    0.2525035992E+02
   43  1    0.2560533515E+02    0.2512666032E+02    0.2688877506E+02
   44  3    0.2472830279E+02    0.2699383808E+02    0.2606877913E+02
   45  2    0.2746303801E+02    0.2735920001E+02    0.2636819913E+02
   46  1    0.2778225108E+02    0.2646069723E+02    0.2745960645E+02
   47  1    0.2651625199E+02    0.2572682265E+02    0.2800773769E+02
   48  1    0.2662542326E+02    0.2785521161E+02    0.2414274689E+02
   49  3    0.2739646541E+02    0.2593200519E+02    0.2483486358E+02
   50  2    0.2436053558E+02    0.2474487756E+02    0.2748012138E+02
   51  3    0.2606399152E+02    0.2420625507E+02    0.2647018798E+02
   52  2    0.2571469059E+02    0.2665699499E+02    0.2875304805E+02
   53  3    0.2684608567E+02    0.2491031723E+02    0.2869649317E+02
   54  2    0.2829517622E+02    0.2724452866E+02    0.2852955086E+02
   55  3    0.2855914361E+02    0.2571819300E+02    0.2710468195E+02
   56  2    0.2726890102E+02    0.2900724212E+02    0.2437632595E+02
   57  2    0.2597416910E+02    0.2766279561E+02    0.2312193792E+02
   58  3    0.2415169775E+02    0.2538020499E+02    0.2818751495E+02
   59  3    0.2630378136E+02    0.2728597238E+02    0.2920473566E+02
   60  1    0.2952189155E+02    0.2801201541E+02    0.2830510765E+02
   61  1    0.2916738961E+02    0.2947671332E+02    0.2781967127E+02
   62  1    0.3028747363E+02    0.2800302794E+02    0.2967627705E+02
   63  1    0.3011395264E+02    0.3057532407E+02    0.2840293005E+02
   64  2    0.2993447360E+02    0.2916071458E+02    0.3048941821E+02
   65  1    0.3030429761E+02    0.3047853124E+02    0.2996871962E+02
   66  3    0.3012970796E+02    0.2749436787E+02    0.2753462602E+02
   67  3    0.2812170133E+02    0.2969451113E+02    0.2811751390E+02
   68  2    0.2923251534E+02    0.2955614317E+02    0.2638761838E+02
   69  3    0.2969156675E+02    0.3157107558E+02    0.2816173630E+02
   70  2    0.3138842314E+02    0.3055126268E+02    0.2772201589E+02
   71  3    0.2961400676E+02    0.3117825725E+02    0.3049822019E+02
   72  2    0.3163286224E+02    0.3075357417E+02    0.3033099041E+02
   73  3    0.2993939966E+02    0.2713311201E+02    0.3026711481E+02
   74  1    0.3184389950E+02    0.2793520901E+02    0.2953912423E+02
   75  2    0.3239609933E+02    0.2794835365E+02    0.2844059702E+02
   76  2    0.3254401202E+02    0.2788630384E+02    0.3068335931E+02
   77  3    0.2248573150E+02    0.2180865497E+02    0.1956161002E+02
   78  3    0.2322226487E+02    0.2316159328E+02    0.2664363805E+02
   79  3    0.2778197692E+02    0.2900277204E+02    0.2521493159E+02
   80  3    0.3005692144E+02    0.3000356074E+02    0.2612438142E+02
   81  3    0.3183137149E+02    0.2967418256E+02    0.2773197718E+02
   82  3    0.3216488839E+02    0.3098109404E+02    0.2954715725E+02
   83  3    0.3200916851E+02    0.2809431350E+02    0.3146523826E+02
    0.0000000000E+00    0.0000000000E+00    0.0000000000E+00
    0.5000000000E+02    0.0000000000E+00    0.0000000000E+00
    0.0000000000E+00    0.5000000000E+02    0.0000000000E+00
    0.0000000000E+00    0.0000000000E+00    0.5000000000E+02
