# Supplementary material for: Modeling Plasma-Induced Modifications in Alginate Biopolymers at the Atomic Scale
Source: J Phys Chem C Nanomater Interfaces. 2025 May 1;129(19):8927–36. doi: 10.1021/acs.jpcc.5c01565 (PMC12133024; doi:10.1021/acs.jpcc.5c01565)
Supplement: Supplementary file 2 [file jp5c01565_si_002.zip › DATA_Input_files/MD_100runs/operation1.sh]

for i in `seq -s ' ' -w 1 5`
do
  for j in `seq -s ' ' -w 1 20`
  do
    sed "s/#SBATCH --job-name=md/#SBATCH --job-name=md_$j/" <submit.sh > submit$j.sh
    cp dftb_in.hsd submit$j.sh struc_$i/run_$j
    rm struc_$i/run_$j/struc_O.pdb
  done
done

for k in `seq -s ' ' -w 1 20`
do
  rm submit$k.sh
done
