# Supplementary material for: Modeling Plasma-Induced Modifications in Alginate Biopolymers at the Atomic Scale
Source: J Phys Chem C Nanomater Interfaces. 2025 May 1;129(19):8927–36. doi: 10.1021/acs.jpcc.5c01565 (PMC12133024; doi:10.1021/acs.jpcc.5c01565)
Supplement: Supplementary file 2 [file jp5c01565_si_002.zip › DATA_Input_files/MD_100runs/operation2.sh]

for i in `seq -s ' ' -w 1 5`
do
  cd struc_$i
  for j in `seq -s ' ' -w 1 20`
  do
    cd run_$j
      sbatch submit$j.sh
      sleep 0.3
    cd ..  
  done
  cd ..
done
