# Supplementary material for: Modeling Plasma-Induced Modifications in Alginate Biopolymers at the Atomic Scale
Source: J Phys Chem C Nanomater Interfaces. 2025 May 1;129(19):8927–36. doi: 10.1021/acs.jpcc.5c01565 (PMC12133024; doi:10.1021/acs.jpcc.5c01565)
Supplement: Supplementary file 2 [file jp5c01565_si_002.zip › DATA_Input_files/MD_100runs/struc_1/run_05/relax.gen]

    84  S
   C  O  H
    1  1     13.13200     24.08400     16.35500
    2  1     14.03100     22.82700     16.04500
    3  1     13.71700     25.02000     17.47500
    4  2     14.58000     22.15100     17.22100
    5  1     15.03600     24.47700     18.08600
    6  1     14.91800     22.94800     18.37700
    7  2     16.08000     22.39000     19.01900
    8  1     17.32600     22.21200     18.27300
    9  1     18.44800     23.02700     18.97100
   10  1     17.72400     20.68000     18.25300
   11  2     18.02200     20.16800     19.59800
   12  1     18.81600     22.44100     20.37500
   13  1     19.01200     20.87700     20.40900
   14  3     14.11700     22.79200     19.14800
   15  3     17.17800     22.55900     17.23300
   16  3     15.24000     24.99500     19.05400
   17  2     16.12900     24.76000     17.18100
   18  3     12.94900     25.11700     18.27400
   19  2     13.99500     26.34100     16.94500
   20  2     11.82000     23.71900     16.78500
   21  3     13.04000     24.64900     15.39700
   22  1     13.23800     21.70700     15.26900
   23  3     14.88400     23.16400     15.40600
   24  2     19.60800     23.02000     18.13400
   25  3     18.09400     24.07800     19.08900
   26  2     20.00800     23.11200     20.79600
   27  3     17.98100     22.69000     21.07400
   28  2     20.33700     20.48700     20.02300
   29  3     18.81000     20.50800     21.44500
   30  1     16.56700     19.78500     17.70400
   31  3     18.62600     20.54800     17.62000
   32  2     13.74400     20.47700     15.27100
   33  2     12.19600     21.97700     14.66800
   34  2     16.25100     19.76600     16.51500
   35  2     15.92000     19.05300     18.62600
   36  3     15.98200     25.64400     16.80100
   37  3     13.18100     26.79300     16.67700
   38  3     11.39500     23.14200     16.12200
   39  3     20.36200     23.27500     18.69500
   40  3     20.40700     22.69100     21.58800
   41  1     20.99500     19.36900     20.68600
   42  1     22.39900     19.90600     21.22900
   43  1     21.15200     18.22200     19.61100
   44  3     20.36100     19.02100     21.52200
   45  2     23.32100     18.81300     21.50200
   46  1     23.59100     17.91400     20.40800
   47  1     22.25600     17.19000     19.97600
   48  1     22.25500     20.73300     22.56500
   49  3     22.85200     20.58300     20.46300
   50  2     19.92000     17.50600     19.51100
   51  3     21.37800     18.70800     18.62900
   52  2     21.78300     16.35400     21.04100
   53  3     22.45300     16.54900     19.08400
   54  2     24.62800     17.00400     20.73900
   55  3     23.96600     18.52100     19.53400
   56  2     23.20200     20.61800     23.48800
   57  2     21.28800     21.47200     22.71500
   58  3     19.17300     18.10100     19.34200
   59  3     20.83100     16.21100     20.86800
   60  1     24.97200     16.69100     22.11200
   61  1     24.91400     15.13900     22.30400
   62  1     26.42500     17.28900     22.37600
   63  1     25.74300     14.65300     23.53100
   64  2     27.45600     16.28900     22.63100
   65  1     27.21800     15.17100     23.54400
   66  3     24.26000     17.17500     22.80700
   67  3     25.27300     14.64200     21.37000
   68  2     23.57000     14.72900     22.56600
   69  3     25.76000     13.53600     23.55500
   70  2     25.09000     15.12200     24.71100
   71  3     27.93400     14.38600     23.20100
   72  2     27.57300     15.58300     24.85000
   73  3     26.75600     17.78200     21.43600
   74  1     26.48000     18.38100     23.48500
   75  2     25.65200     19.28600     23.54300
   76  2     27.52200     18.31900     24.32700
   77  3     14.55500     20.36400     15.81500
   78  3     16.28700     19.23700     19.51700
   79  3     23.94400     20.00400     23.28200
   80  3     22.95100     15.19400     21.96300
   81  3     24.13300     14.97700     24.59300
   82  3     26.77600     15.57100     25.41600
   83  3     28.03000     17.49400     24.18300
   84  2     33.07700      8.88000     11.62300
     0.0000000000E+00    0.0000000000E+00    0.0000000000E+00
     0.4000000000E+02    0.0000000000E+00    0.0000000000E+00
     0.0000000000E+00    0.4000000000E+02    0.0000000000E+00
     0.0000000000E+00    0.0000000000E+00    0.4000000000E+02
