# Supplementary material for: Modeling Plasma-Induced Modifications in Alginate Biopolymers at the Atomic Scale
Source: J Phys Chem C Nanomater Interfaces. 2025 May 1;129(19):8927–36. doi: 10.1021/acs.jpcc.5c01565 (PMC12133024; doi:10.1021/acs.jpcc.5c01565)
Supplement: Supplementary file 2 [file jp5c01565_si_002.zip › DATA_Input_files/MD_100runs/struc_1/run_07/struc_O.pdb]

TITLE     Giant Rising Ordinary Mutants for A Clerical Setup
REMARK    THIS IS A SIMULATION BOX
CRYST1   40.000   40.000   40.000  90.00  90.00  90.00 P 1           1
MODEL        1
HETATM    1  C1  UNK     1      13.132  24.084  16.355  1.00  0.00           C
HETATM    2  C2  UNK     1      14.031  22.827  16.045  1.00  0.00           C
HETATM    3  C3  UNK     1      13.717  25.020  17.475  1.00  0.00           C
HETATM    4  O4  UNK     1      14.580  22.151  17.221  1.00  0.00           O
HETATM    5  C5  UNK     1      15.036  24.477  18.086  1.00  0.00           C
HETATM    6  C6  UNK     1      14.918  22.948  18.377  1.00  0.00           C
HETATM    7  O7  UNK     1      16.080  22.390  19.019  1.00  0.00           O
HETATM    8  C8  UNK     1      17.326  22.212  18.273  1.00  0.00           C
HETATM    9  C9  UNK     1      18.448  23.027  18.971  1.00  0.00           C
HETATM   10  C10 UNK     1      17.724  20.680  18.253  1.00  0.00           C
HETATM   11  O11 UNK     1      18.022  20.168  19.598  1.00  0.00           O
HETATM   12  C12 UNK     1      18.816  22.441  20.375  1.00  0.00           C
HETATM   13  C13 UNK     1      19.012  20.877  20.409  1.00  0.00           C
HETATM   14  H14 UNK     1      14.117  22.792  19.148  1.00  0.00           H
HETATM   15  H15 UNK     1      17.178  22.559  17.233  1.00  0.00           H
HETATM   16  H16 UNK     1      15.240  24.995  19.054  1.00  0.00           H
HETATM   17  O17 UNK     1      16.129  24.760  17.181  1.00  0.00           O
HETATM   18  H18 UNK     1      12.949  25.117  18.274  1.00  0.00           H
HETATM   19  O19 UNK     1      13.995  26.341  16.945  1.00  0.00           O
HETATM   20  O20 UNK     1      11.820  23.719  16.785  1.00  0.00           O
HETATM   21  H21 UNK     1      13.040  24.649  15.397  1.00  0.00           H
HETATM   22  C22 UNK     1      13.238  21.707  15.269  1.00  0.00           C
HETATM   23  H23 UNK     1      14.884  23.164  15.406  1.00  0.00           H
HETATM   24  O24 UNK     1      19.608  23.020  18.134  1.00  0.00           O
HETATM   25  H25 UNK     1      18.094  24.078  19.089  1.00  0.00           H
HETATM   26  O26 UNK     1      20.008  23.112  20.796  1.00  0.00           O
HETATM   27  H27 UNK     1      17.981  22.690  21.074  1.00  0.00           H
HETATM   28  O28 UNK     1      20.337  20.487  20.023  1.00  0.00           O
HETATM   29  H29 UNK     1      18.810  20.508  21.445  1.00  0.00           H
HETATM   30  C30 UNK     1      16.567  19.785  17.704  1.00  0.00           C
HETATM   31  H31 UNK     1      18.626  20.548  17.620  1.00  0.00           H
HETATM   32  O32 UNK     1      13.744  20.477  15.271  1.00  0.00           O
HETATM   33  O33 UNK     1      12.196  21.977  14.668  1.00  0.00           O
HETATM   34  O34 UNK     1      16.251  19.766  16.515  1.00  0.00           O
HETATM   35  O35 UNK     1      15.920  19.053  18.626  1.00  0.00           O
HETATM   36  H36 UNK     1      15.982  25.644  16.801  1.00  0.00           H
HETATM   37  H37 UNK     1      13.181  26.793  16.677  1.00  0.00           H
HETATM   38  H38 UNK     1      11.395  23.142  16.122  1.00  0.00           H
HETATM   39  H39 UNK     1      20.362  23.275  18.695  1.00  0.00           H
HETATM   40  H40 UNK     1      20.407  22.691  21.588  1.00  0.00           H
HETATM   41  C41 UNK     1      20.995  19.369  20.686  1.00  0.00           C
HETATM   42  C42 UNK     1      22.399  19.906  21.229  1.00  0.00           C
HETATM   43  C43 UNK     1      21.152  18.222  19.611  1.00  0.00           C
HETATM   44  H44 UNK     1      20.361  19.021  21.522  1.00  0.00           H
HETATM   45  O45 UNK     1      23.321  18.813  21.502  1.00  0.00           O
HETATM   46  C46 UNK     1      23.591  17.914  20.408  1.00  0.00           C
HETATM   47  C47 UNK     1      22.256  17.190  19.976  1.00  0.00           C
HETATM   48  C48 UNK     1      22.255  20.733  22.565  1.00  0.00           C
HETATM   49  H49 UNK     1      22.852  20.583  20.463  1.00  0.00           H
HETATM   50  O50 UNK     1      19.920  17.506  19.511  1.00  0.00           O
HETATM   51  H51 UNK     1      21.378  18.708  18.629  1.00  0.00           H
HETATM   52  O52 UNK     1      21.783  16.354  21.041  1.00  0.00           O
HETATM   53  H53 UNK     1      22.453  16.549  19.084  1.00  0.00           H
HETATM   54  O54 UNK     1      24.628  17.004  20.739  1.00  0.00           O
HETATM   55  H55 UNK     1      23.966  18.521  19.534  1.00  0.00           H
HETATM   56  O56 UNK     1      23.202  20.618  23.488  1.00  0.00           O
HETATM   57  O57 UNK     1      21.288  21.472  22.715  1.00  0.00           O
HETATM   58  H58 UNK     1      19.173  18.101  19.342  1.00  0.00           H
HETATM   59  H59 UNK     1      20.831  16.211  20.868  1.00  0.00           H
HETATM   60  C60 UNK     1      24.972  16.691  22.112  1.00  0.00           C
HETATM   61  C61 UNK     1      24.914  15.139  22.304  1.00  0.00           C
HETATM   62  C62 UNK     1      26.425  17.289  22.376  1.00  0.00           C
HETATM   63  C63 UNK     1      25.743  14.653  23.531  1.00  0.00           C
HETATM   64  O64 UNK     1      27.456  16.289  22.631  1.00  0.00           O
HETATM   65  C65 UNK     1      27.218  15.171  23.544  1.00  0.00           C
HETATM   66  H66 UNK     1      24.260  17.175  22.807  1.00  0.00           H
HETATM   67  H67 UNK     1      25.273  14.642  21.370  1.00  0.00           H
HETATM   68  O68 UNK     1      23.570  14.729  22.566  1.00  0.00           O
HETATM   69  H69 UNK     1      25.760  13.536  23.555  1.00  0.00           H
HETATM   70  O70 UNK     1      25.090  15.122  24.711  1.00  0.00           O
HETATM   71  H71 UNK     1      27.934  14.386  23.201  1.00  0.00           H
HETATM   72  O72 UNK     1      27.573  15.583  24.850  1.00  0.00           O
HETATM   73  H73 UNK     1      26.756  17.782  21.436  1.00  0.00           H
HETATM   74  C74 UNK     1      26.480  18.381  23.485  1.00  0.00           C
HETATM   75  O75 UNK     1      25.652  19.286  23.543  1.00  0.00           O
HETATM   76  O76 UNK     1      27.522  18.319  24.327  1.00  0.00           O
HETATM   77  H77 UNK     1      14.555  20.364  15.815  1.00  0.00           H
HETATM   78  H78 UNK     1      16.287  19.237  19.517  1.00  0.00           H
HETATM   79  H79 UNK     1      23.944  20.004  23.282  1.00  0.00           H
HETATM   80  H80 UNK     1      22.951  15.194  21.963  1.00  0.00           H
HETATM   81  H81 UNK     1      24.133  14.977  24.593  1.00  0.00           H
HETATM   82  H82 UNK     1      26.776  15.571  25.416  1.00  0.00           H
HETATM   83  H83 UNK     1      28.030  17.494  24.183  1.00  0.00           H
ATOM     84  O   UNK     2       4.051  16.924  35.856  1.00  0.00            
TER
ENDMDL
