# Supplementary material for: Modeling Plasma-Induced Modifications in Alginate Biopolymers at the Atomic Scale
Source: J Phys Chem C Nanomater Interfaces. 2025 May 1;129(19):8927–36. doi: 10.1021/acs.jpcc.5c01565 (PMC12133024; doi:10.1021/acs.jpcc.5c01565)
Supplement: Supplementary file 2 [file jp5c01565_si_002.zip › DATA_Input_files/MD_100runs/struc_2/run_07/relax.gen]

    84  S
   C  O  H
    1  1     20.80100     11.29000     19.43000
    2  1     21.72200     12.57800     19.37600
    3  1     19.26000     11.61400     19.32200
    4  2     21.24800     13.69500     20.18400
    5  1     18.97800     13.16200     19.22500
    6  1     19.83400     13.92700     20.30800
    7  2     19.60500     15.35500     20.37900
    8  1     20.04300     16.23400     19.29200
    9  1     18.79300     16.92700     18.67800
   10  1     21.04400     17.29800     19.87500
   11  2     20.36400     18.20300     20.84900
   12  1     18.13200     17.94300     19.67000
   13  1     19.12500     18.90200     20.40600
   14  3     19.49400     13.55000     21.31100
   15  3     20.54900     15.64000     18.50900
   16  3     17.89700     13.35000     19.45000
   17  2     19.27300     13.61400     17.90500
   18  3     18.76100     11.19000     20.21900
   19  2     18.69000     11.03300     18.13400
   20  2     20.99000     10.55000     20.64500
   21  3     21.09900     10.65000     18.56400
   22  1     23.17500     12.28200     19.87800
   23  3     21.77500     12.92400     18.31400
   24  2     19.19800     17.61500     17.50200
   25  3     18.04100     16.14500     18.41100
   26  2     17.17400     18.69400     18.90900
   27  3     17.59000     17.36500     20.45800
   28  2     19.47100     20.00500     19.57100
   29  3     18.69800     19.27000     21.37300
   30  1     22.17100     16.62300     20.68700
   31  3     21.46300     17.91700     19.05400
   32  2     23.94300     13.31500     20.23600
   33  2     23.58200     11.12100     19.89600
   34  2     23.08500     15.99300     20.16500
   35  2     22.08000     16.70900     22.01800
   36  3     19.01600     12.92300     17.27100
   37  3     18.73900     10.06600     18.18300
   38  3     21.93400     10.28400     20.69700
   39  3     18.50700     18.26500     17.29200
   40  3     16.92700     19.53500     19.35400
   41  1     19.72300     21.31700     20.17700
   42  1     18.81000     22.37300     19.43100
   43  1     21.26700     21.61100     20.02300
   44  3     19.45900     21.26800     21.25100
   45  2     19.26100     23.72500     19.69600
   46  1     20.61800     24.00300     19.33500
   47  1     21.60200     23.13400     20.19200
   48  1     17.30700     22.31100     19.85500
   49  3     18.88300     22.15100     18.33700
   50  2     21.98100     20.89700     21.03200
   51  3     21.57300     21.27300     19.00300
   52  2     21.51300     23.50000     21.56400
   53  3     22.64100     23.33500     19.83500
   54  2     20.90000     25.39800     19.43900
   55  3     20.76400     23.74400     18.24700
   56  2     16.63000     23.45300     19.89600
   57  2     16.78000     21.23000     20.12100
   58  3     21.68400     19.96800     21.03800
   59  3     21.86100     22.76200     22.09800
   60  1     20.10500     26.29300     20.28500
   61  1     21.07800     27.04200     21.26200
   62  1     19.34500     27.27600     19.31500
   63  1     20.47800     28.38600     21.79400
   64  2     19.79300     28.67000     19.38600
   65  1     19.93700     29.34000     20.68700
   66  3     19.37100     25.70900     20.87100
   67  3     22.04000     27.23400     20.72700
   68  2     21.31700     26.23900     22.41900
   69  3     21.27200     28.90600     22.38700
   70  2     19.40500     28.06200     22.65900
   71  3     20.65700     30.16200     20.46200
   72  2     18.70100     29.90400     21.05200
   73  3     19.60800     26.99600     18.27600
   74  1     17.79300     27.20800     19.39900
   75  2     17.20000     26.13600     19.51000
   76  2     17.13400     28.35900     19.27100
   77  3     23.49900     14.19400     20.23200
   78  3     21.27600     17.19800     22.26000
   79  3     17.12300     24.28000     19.68700
   80  3     21.54000     25.32000     22.16000
   81  3     19.66500     27.30400     23.21400
   82  3     18.38600     29.44900     21.86000
   83  3     17.74300     29.12100     19.27100
   84  2     32.36900     33.57100     30.10300
     0.0000000000E+00    0.0000000000E+00    0.0000000000E+00
     0.4000000000E+02    0.0000000000E+00    0.0000000000E+00
     0.0000000000E+00    0.4000000000E+02    0.0000000000E+00
     0.0000000000E+00    0.0000000000E+00    0.4000000000E+02
