# Supplementary material for: Modeling Plasma-Induced Modifications in Alginate Biopolymers at the Atomic Scale
Source: J Phys Chem C Nanomater Interfaces. 2025 May 1;129(19):8927–36. doi: 10.1021/acs.jpcc.5c01565 (PMC12133024; doi:10.1021/acs.jpcc.5c01565)
Supplement: Supplementary file 2 [file jp5c01565_si_002.zip › DATA_Input_files/MD_100runs/struc_2/run_08/struc_O.pdb]

TITLE     Gromacs Runs On Most of All Computer Systems
REMARK    THIS IS A SIMULATION BOX
CRYST1   40.000   40.000   40.000  90.00  90.00  90.00 P 1           1
MODEL        1
HETATM    1  C1  UNK     1      20.801  11.290  19.430  1.00  0.00           C
HETATM    2  C2  UNK     1      21.722  12.578  19.376  1.00  0.00           C
HETATM    3  C3  UNK     1      19.260  11.614  19.322  1.00  0.00           C
HETATM    4  O4  UNK     1      21.248  13.695  20.184  1.00  0.00           O
HETATM    5  C5  UNK     1      18.978  13.162  19.225  1.00  0.00           C
HETATM    6  C6  UNK     1      19.834  13.927  20.308  1.00  0.00           C
HETATM    7  O7  UNK     1      19.605  15.355  20.379  1.00  0.00           O
HETATM    8  C8  UNK     1      20.043  16.234  19.292  1.00  0.00           C
HETATM    9  C9  UNK     1      18.793  16.927  18.678  1.00  0.00           C
HETATM   10  C10 UNK     1      21.044  17.298  19.875  1.00  0.00           C
HETATM   11  O11 UNK     1      20.364  18.203  20.849  1.00  0.00           O
HETATM   12  C12 UNK     1      18.132  17.943  19.670  1.00  0.00           C
HETATM   13  C13 UNK     1      19.125  18.902  20.406  1.00  0.00           C
HETATM   14  H14 UNK     1      19.494  13.550  21.311  1.00  0.00           H
HETATM   15  H15 UNK     1      20.549  15.640  18.509  1.00  0.00           H
HETATM   16  H16 UNK     1      17.897  13.350  19.450  1.00  0.00           H
HETATM   17  O17 UNK     1      19.273  13.614  17.905  1.00  0.00           O
HETATM   18  H18 UNK     1      18.761  11.190  20.219  1.00  0.00           H
HETATM   19  O19 UNK     1      18.690  11.033  18.134  1.00  0.00           O
HETATM   20  O20 UNK     1      20.990  10.550  20.645  1.00  0.00           O
HETATM   21  H21 UNK     1      21.099  10.650  18.564  1.00  0.00           H
HETATM   22  C22 UNK     1      23.175  12.282  19.878  1.00  0.00           C
HETATM   23  H23 UNK     1      21.775  12.924  18.314  1.00  0.00           H
HETATM   24  O24 UNK     1      19.198  17.615  17.502  1.00  0.00           O
HETATM   25  H25 UNK     1      18.041  16.145  18.411  1.00  0.00           H
HETATM   26  O26 UNK     1      17.174  18.694  18.909  1.00  0.00           O
HETATM   27  H27 UNK     1      17.590  17.365  20.458  1.00  0.00           H
HETATM   28  O28 UNK     1      19.471  20.005  19.571  1.00  0.00           O
HETATM   29  H29 UNK     1      18.698  19.270  21.373  1.00  0.00           H
HETATM   30  C30 UNK     1      22.171  16.623  20.687  1.00  0.00           C
HETATM   31  H31 UNK     1      21.463  17.917  19.054  1.00  0.00           H
HETATM   32  O32 UNK     1      23.943  13.315  20.236  1.00  0.00           O
HETATM   33  O33 UNK     1      23.582  11.121  19.896  1.00  0.00           O
HETATM   34  O34 UNK     1      23.085  15.993  20.165  1.00  0.00           O
HETATM   35  O35 UNK     1      22.080  16.709  22.018  1.00  0.00           O
HETATM   36  H36 UNK     1      19.016  12.923  17.271  1.00  0.00           H
HETATM   37  H37 UNK     1      18.739  10.066  18.183  1.00  0.00           H
HETATM   38  H38 UNK     1      21.934  10.284  20.697  1.00  0.00           H
HETATM   39  H39 UNK     1      18.507  18.265  17.292  1.00  0.00           H
HETATM   40  H40 UNK     1      16.927  19.535  19.354  1.00  0.00           H
HETATM   41  C41 UNK     1      19.723  21.317  20.177  1.00  0.00           C
HETATM   42  C42 UNK     1      18.810  22.373  19.431  1.00  0.00           C
HETATM   43  C43 UNK     1      21.267  21.611  20.023  1.00  0.00           C
HETATM   44  H44 UNK     1      19.459  21.268  21.251  1.00  0.00           H
HETATM   45  O45 UNK     1      19.261  23.725  19.696  1.00  0.00           O
HETATM   46  C46 UNK     1      20.618  24.003  19.335  1.00  0.00           C
HETATM   47  C47 UNK     1      21.602  23.134  20.192  1.00  0.00           C
HETATM   48  C48 UNK     1      17.307  22.311  19.855  1.00  0.00           C
HETATM   49  H49 UNK     1      18.883  22.151  18.337  1.00  0.00           H
HETATM   50  O50 UNK     1      21.981  20.897  21.032  1.00  0.00           O
HETATM   51  H51 UNK     1      21.573  21.273  19.003  1.00  0.00           H
HETATM   52  O52 UNK     1      21.513  23.500  21.564  1.00  0.00           O
HETATM   53  H53 UNK     1      22.641  23.335  19.835  1.00  0.00           H
HETATM   54  O54 UNK     1      20.900  25.398  19.439  1.00  0.00           O
HETATM   55  H55 UNK     1      20.764  23.744  18.247  1.00  0.00           H
HETATM   56  O56 UNK     1      16.630  23.453  19.896  1.00  0.00           O
HETATM   57  O57 UNK     1      16.780  21.230  20.121  1.00  0.00           O
HETATM   58  H58 UNK     1      21.684  19.968  21.038  1.00  0.00           H
HETATM   59  H59 UNK     1      21.861  22.762  22.098  1.00  0.00           H
HETATM   60  C60 UNK     1      20.105  26.293  20.285  1.00  0.00           C
HETATM   61  C61 UNK     1      21.078  27.042  21.262  1.00  0.00           C
HETATM   62  C62 UNK     1      19.345  27.276  19.315  1.00  0.00           C
HETATM   63  C63 UNK     1      20.478  28.386  21.794  1.00  0.00           C
HETATM   64  O64 UNK     1      19.793  28.670  19.386  1.00  0.00           O
HETATM   65  C65 UNK     1      19.937  29.340  20.687  1.00  0.00           C
HETATM   66  H66 UNK     1      19.371  25.709  20.871  1.00  0.00           H
HETATM   67  H67 UNK     1      22.040  27.234  20.727  1.00  0.00           H
HETATM   68  O68 UNK     1      21.317  26.239  22.419  1.00  0.00           O
HETATM   69  H69 UNK     1      21.272  28.906  22.387  1.00  0.00           H
HETATM   70  O70 UNK     1      19.405  28.062  22.659  1.00  0.00           O
HETATM   71  H71 UNK     1      20.657  30.162  20.462  1.00  0.00           H
HETATM   72  O72 UNK     1      18.701  29.904  21.052  1.00  0.00           O
HETATM   73  H73 UNK     1      19.608  26.996  18.276  1.00  0.00           H
HETATM   74  C74 UNK     1      17.793  27.208  19.399  1.00  0.00           C
HETATM   75  O75 UNK     1      17.200  26.136  19.510  1.00  0.00           O
HETATM   76  O76 UNK     1      17.134  28.359  19.271  1.00  0.00           O
HETATM   77  H77 UNK     1      23.499  14.194  20.232  1.00  0.00           H
HETATM   78  H78 UNK     1      21.276  17.198  22.260  1.00  0.00           H
HETATM   79  H79 UNK     1      17.123  24.280  19.687  1.00  0.00           H
HETATM   80  H80 UNK     1      21.540  25.320  22.160  1.00  0.00           H
HETATM   81  H81 UNK     1      19.665  27.304  23.214  1.00  0.00           H
HETATM   82  H82 UNK     1      18.386  29.449  21.860  1.00  0.00           H
HETATM   83  H83 UNK     1      17.743  29.121  19.271  1.00  0.00           H
ATOM     84  O   UNK     2       8.141   7.641   4.334  1.00  0.00            
TER
ENDMDL
