# Supplementary material for: Modeling Plasma-Induced Modifications in Alginate Biopolymers at the Atomic Scale
Source: J Phys Chem C Nanomater Interfaces. 2025 May 1;129(19):8927–36. doi: 10.1021/acs.jpcc.5c01565 (PMC12133024; doi:10.1021/acs.jpcc.5c01565)
Supplement: Supplementary file 2 [file jp5c01565_si_002.zip › DATA_Input_files/MD_100runs/struc_3/run_14/relax.gen]

    84  S
   C  O  H
    1  1     26.05400     24.59800     24.42700
    2  1     25.10800     24.83100     23.17500
    3  1     26.18000     23.08900     24.84500
    4  2     23.86600     24.06100     23.17900
    5  1     25.23800     22.15100     24.02500
    6  1     23.84100     22.79300     23.85500
    7  2     22.89100     21.94400     23.16400
    8  1     23.03500     21.68300     21.71100
    9  1     23.21200     20.16600     21.48000
   10  1     21.74100     22.20200     20.97500
   11  2     20.53700     21.42400     21.32900
   12  1     21.91400     19.34300     21.81400
   13  1     20.57500     19.94800     21.24100
   14  3     23.37900     22.95000     24.86500
   15  3     23.91100     22.23800     21.32800
   16  3     25.09600     21.19300     24.58700
   17  2     25.85100     21.87300     22.77200
   18  3     25.92700     23.01600     25.92500
   19  2     27.52300     22.61200     24.63600
   20  2     25.58900     25.32700     25.55600
   21  3     27.06000     24.99900     24.15000
   22  1     24.69200     26.32000     23.01900
   23  3     25.67500     24.53700     22.25900
   24  2     23.53100     19.97600     20.09800
   25  3     24.04700     19.76400     22.09900
   26  2     22.12900     18.02100     21.30900
   27  3     21.78300     19.30800     22.92300
   28  2     20.37600     19.54400     19.88200
   29  3     19.71200     19.60200     21.85700
   30  1     21.39400     23.67300     21.35400
   31  3     21.88800     22.11200     19.87700
   32  2     23.61600     26.58200     22.26400
   33  2     25.35600     27.22900     23.52200
   34  2     22.05300     24.63300     20.95900
   35  2     20.32100     23.82100     22.14400
   36  3     26.80300     21.74500     22.93600
   37  3     28.16500     23.06200     25.20700
   38  3     25.57300     26.27900     25.33600
   39  3     23.31900     19.05300     19.86500
   40  3     21.31100     17.47800     21.31800
   41  1     19.02800     19.26600     19.40900
   42  1     19.02100     17.80500     18.80000
   43  1     18.63300     20.37900     18.37100
   44  3     18.30900     19.29700     20.26300
   45  2     17.85400     17.56300     17.97100
   46  1     17.66500     18.50800     16.89000
   47  1     17.44100     19.95400     17.46200
   48  1     19.02100     16.67300     19.89700
   49  3     19.94000     17.68600     18.17900
   50  2     18.23700     21.55600     19.07700
   51  3     19.50900     20.59300     17.71500
   52  2     16.20900     19.98700     18.21200
   53  3     17.33900     20.68000     16.62200
   54  2     16.61800     18.08700     16.03400
   55  3     18.59900     18.52200     16.25400
   56  2     18.33600     15.57300     19.62800
   57  2     19.63500     16.82100     20.96100
   58  3     18.95000     21.83000     19.68300
   59  3     16.26600     20.79200     18.76000
   60  1     15.60600     17.13500     16.44300
   61  1     14.20600     17.80100     16.17100
   62  1     15.82600     15.80600     15.59600
   63  1     13.06700     16.74900     16.08400
   64  2     14.74300     15.49200     14.68500
   65  1     13.34000     15.58000     15.10500
   66  3     15.74500     16.93800     17.52500
   67  3     14.28200     18.39100     15.22700
   68  2     13.85500     18.68600     17.24700
   69  3     12.12800     17.26600     15.77000
   70  2     12.85100     16.20400     17.40200
   71  3     12.78500     15.73200     14.15000
   72  2     12.96400     14.34900     15.69200
   73  3     16.68300     15.97300     14.91700
   74  1     16.22600     14.55800     16.43800
   75  2     17.09600     14.65900     17.31000
   76  2     15.64200     13.40400     16.13300
   77  3     23.12400     25.78700     21.95300
   78  3     19.94300     22.94800     22.33000
   79  3     17.89800     15.52800     18.74700
   80  3     14.61300     19.25200     17.50300
   81  3     12.84800     16.96100     18.01800
   82  3     12.72700     14.50800     16.63000
   83  3     14.90100     13.52200     15.49900
   84  2     21.52600     10.96500      6.65900
     0.0000000000E+00    0.0000000000E+00    0.0000000000E+00
     0.4000000000E+02    0.0000000000E+00    0.0000000000E+00
     0.0000000000E+00    0.4000000000E+02    0.0000000000E+00
     0.0000000000E+00    0.0000000000E+00    0.4000000000E+02
