# Supplementary material for: Modeling Plasma-Induced Modifications in Alginate Biopolymers at the Atomic Scale
Source: J Phys Chem C Nanomater Interfaces. 2025 May 1;129(19):8927–36. doi: 10.1021/acs.jpcc.5c01565 (PMC12133024; doi:10.1021/acs.jpcc.5c01565)
Supplement: Supplementary file 2 [file jp5c01565_si_002.zip › DATA_Input_files/MD_100runs/struc_3/run_14/struc_O.pdb]

TITLE     Grunge ROck MAChoS
REMARK    THIS IS A SIMULATION BOX
CRYST1   40.000   40.000   40.000  90.00  90.00  90.00 P 1           1
MODEL        1
HETATM    1  C1  UNK     1      26.054  24.598  24.427  1.00  0.00           C
HETATM    2  C2  UNK     1      25.108  24.831  23.175  1.00  0.00           C
HETATM    3  C3  UNK     1      26.180  23.089  24.845  1.00  0.00           C
HETATM    4  O4  UNK     1      23.866  24.061  23.179  1.00  0.00           O
HETATM    5  C5  UNK     1      25.238  22.151  24.025  1.00  0.00           C
HETATM    6  C6  UNK     1      23.841  22.793  23.855  1.00  0.00           C
HETATM    7  O7  UNK     1      22.891  21.944  23.164  1.00  0.00           O
HETATM    8  C8  UNK     1      23.035  21.683  21.711  1.00  0.00           C
HETATM    9  C9  UNK     1      23.212  20.166  21.480  1.00  0.00           C
HETATM   10  C10 UNK     1      21.741  22.202  20.975  1.00  0.00           C
HETATM   11  O11 UNK     1      20.537  21.424  21.329  1.00  0.00           O
HETATM   12  C12 UNK     1      21.914  19.343  21.814  1.00  0.00           C
HETATM   13  C13 UNK     1      20.575  19.948  21.241  1.00  0.00           C
HETATM   14  H14 UNK     1      23.379  22.950  24.865  1.00  0.00           H
HETATM   15  H15 UNK     1      23.911  22.238  21.328  1.00  0.00           H
HETATM   16  H16 UNK     1      25.096  21.193  24.587  1.00  0.00           H
HETATM   17  O17 UNK     1      25.851  21.873  22.772  1.00  0.00           O
HETATM   18  H18 UNK     1      25.927  23.016  25.925  1.00  0.00           H
HETATM   19  O19 UNK     1      27.523  22.612  24.636  1.00  0.00           O
HETATM   20  O20 UNK     1      25.589  25.327  25.556  1.00  0.00           O
HETATM   21  H21 UNK     1      27.060  24.999  24.150  1.00  0.00           H
HETATM   22  C22 UNK     1      24.692  26.320  23.019  1.00  0.00           C
HETATM   23  H23 UNK     1      25.675  24.537  22.259  1.00  0.00           H
HETATM   24  O24 UNK     1      23.531  19.976  20.098  1.00  0.00           O
HETATM   25  H25 UNK     1      24.047  19.764  22.099  1.00  0.00           H
HETATM   26  O26 UNK     1      22.129  18.021  21.309  1.00  0.00           O
HETATM   27  H27 UNK     1      21.783  19.308  22.923  1.00  0.00           H
HETATM   28  O28 UNK     1      20.376  19.544  19.882  1.00  0.00           O
HETATM   29  H29 UNK     1      19.712  19.602  21.857  1.00  0.00           H
HETATM   30  C30 UNK     1      21.394  23.673  21.354  1.00  0.00           C
HETATM   31  H31 UNK     1      21.888  22.112  19.877  1.00  0.00           H
HETATM   32  O32 UNK     1      23.616  26.582  22.264  1.00  0.00           O
HETATM   33  O33 UNK     1      25.356  27.229  23.522  1.00  0.00           O
HETATM   34  O34 UNK     1      22.053  24.633  20.959  1.00  0.00           O
HETATM   35  O35 UNK     1      20.321  23.821  22.144  1.00  0.00           O
HETATM   36  H36 UNK     1      26.803  21.745  22.936  1.00  0.00           H
HETATM   37  H37 UNK     1      28.165  23.062  25.207  1.00  0.00           H
HETATM   38  H38 UNK     1      25.573  26.279  25.336  1.00  0.00           H
HETATM   39  H39 UNK     1      23.319  19.053  19.865  1.00  0.00           H
HETATM   40  H40 UNK     1      21.311  17.478  21.318  1.00  0.00           H
HETATM   41  C41 UNK     1      19.028  19.266  19.409  1.00  0.00           C
HETATM   42  C42 UNK     1      19.021  17.805  18.800  1.00  0.00           C
HETATM   43  C43 UNK     1      18.633  20.379  18.371  1.00  0.00           C
HETATM   44  H44 UNK     1      18.309  19.297  20.263  1.00  0.00           H
HETATM   45  O45 UNK     1      17.854  17.563  17.971  1.00  0.00           O
HETATM   46  C46 UNK     1      17.665  18.508  16.890  1.00  0.00           C
HETATM   47  C47 UNK     1      17.441  19.954  17.462  1.00  0.00           C
HETATM   48  C48 UNK     1      19.021  16.673  19.897  1.00  0.00           C
HETATM   49  H49 UNK     1      19.940  17.686  18.179  1.00  0.00           H
HETATM   50  O50 UNK     1      18.237  21.556  19.077  1.00  0.00           O
HETATM   51  H51 UNK     1      19.509  20.593  17.715  1.00  0.00           H
HETATM   52  O52 UNK     1      16.209  19.987  18.212  1.00  0.00           O
HETATM   53  H53 UNK     1      17.339  20.680  16.622  1.00  0.00           H
HETATM   54  O54 UNK     1      16.618  18.087  16.034  1.00  0.00           O
HETATM   55  H55 UNK     1      18.599  18.522  16.254  1.00  0.00           H
HETATM   56  O56 UNK     1      18.336  15.573  19.628  1.00  0.00           O
HETATM   57  O57 UNK     1      19.635  16.821  20.961  1.00  0.00           O
HETATM   58  H58 UNK     1      18.950  21.830  19.683  1.00  0.00           H
HETATM   59  H59 UNK     1      16.266  20.792  18.760  1.00  0.00           H
HETATM   60  C60 UNK     1      15.606  17.135  16.443  1.00  0.00           C
HETATM   61  C61 UNK     1      14.206  17.801  16.171  1.00  0.00           C
HETATM   62  C62 UNK     1      15.826  15.806  15.596  1.00  0.00           C
HETATM   63  C63 UNK     1      13.067  16.749  16.084  1.00  0.00           C
HETATM   64  O64 UNK     1      14.743  15.492  14.685  1.00  0.00           O
HETATM   65  C65 UNK     1      13.340  15.580  15.105  1.00  0.00           C
HETATM   66  H66 UNK     1      15.745  16.938  17.525  1.00  0.00           H
HETATM   67  H67 UNK     1      14.282  18.391  15.227  1.00  0.00           H
HETATM   68  O68 UNK     1      13.855  18.686  17.247  1.00  0.00           O
HETATM   69  H69 UNK     1      12.128  17.266  15.770  1.00  0.00           H
HETATM   70  O70 UNK     1      12.851  16.204  17.402  1.00  0.00           O
HETATM   71  H71 UNK     1      12.785  15.732  14.150  1.00  0.00           H
HETATM   72  O72 UNK     1      12.964  14.349  15.692  1.00  0.00           O
HETATM   73  H73 UNK     1      16.683  15.973  14.917  1.00  0.00           H
HETATM   74  C74 UNK     1      16.226  14.558  16.438  1.00  0.00           C
HETATM   75  O75 UNK     1      17.096  14.659  17.310  1.00  0.00           O
HETATM   76  O76 UNK     1      15.642  13.404  16.133  1.00  0.00           O
HETATM   77  H77 UNK     1      23.124  25.787  21.953  1.00  0.00           H
HETATM   78  H78 UNK     1      19.943  22.948  22.330  1.00  0.00           H
HETATM   79  H79 UNK     1      17.898  15.528  18.747  1.00  0.00           H
HETATM   80  H80 UNK     1      14.613  19.252  17.503  1.00  0.00           H
HETATM   81  H81 UNK     1      12.848  16.961  18.018  1.00  0.00           H
HETATM   82  H82 UNK     1      12.727  14.508  16.630  1.00  0.00           H
HETATM   83  H83 UNK     1      14.901  13.522  15.499  1.00  0.00           H
ATOM     84  O   UNK     2      21.526  10.965   6.659  1.00  0.00            
TER
ENDMDL
