# Supplementary material for: Modeling Plasma-Induced Modifications in Alginate Biopolymers at the Atomic Scale
Source: J Phys Chem C Nanomater Interfaces. 2025 May 1;129(19):8927–36. doi: 10.1021/acs.jpcc.5c01565 (PMC12133024; doi:10.1021/acs.jpcc.5c01565)
Supplement: Supplementary file 2 [file jp5c01565_si_002.zip › DATA_Input_files/MD_100runs/struc_4/run_13/relax.gen]

    84  S
   C  O  H
    1  1     13.29600     24.07000     16.05500
    2  1     14.07600     22.69000     15.98900
    3  1     14.01600     25.12800     16.96800
    4  2     14.59500     22.20900     17.27200
    5  1     15.33100     24.58600     17.61900
    6  1     15.08600     23.17300     18.22800
    7  2     16.22000     22.59400     18.91500
    8  1     17.39600     22.14200     18.15300
    9  1     18.63200     22.96600     18.62400
   10  1     17.62200     20.61100     18.41000
   11  2     18.01900     20.31800     19.82500
   12  1     19.05700     22.62200     20.07400
   13  1     19.13900     21.08400     20.39600
   14  3     14.32100     23.28400     19.04300
   15  3     17.23200     22.30500     17.07100
   16  3     15.65700     25.27700     18.43700
   17  2     16.34500     24.59300     16.62300
   18  3     13.29500     25.44300     17.75400
   19  2     14.38800     26.29600     16.21300
   20  2     11.97200     23.93300     16.52600
   21  3     13.27300     24.47300     15.01400
   22  1     13.15800     21.56300     15.43700
   23  3     14.93600     22.81800     15.28800
   24  2     19.71700     22.65800     17.73900
   25  3     18.40200     24.05400     18.55800
   26  2     20.32800     23.22500     20.28100
   27  3     18.31500     23.07600     20.77600
   28  2     20.38500     20.51900     19.97400
   29  3     19.00300     20.92000     21.49100
   30  1     16.36200     19.77500     18.17100
   31  3     18.42200     20.23500     17.73900
   32  2     13.52400     20.29900     15.65200
   33  2     12.13800     21.84500     14.81000
   34  2     15.92200     19.56200     17.03900
   35  2     15.72900     19.30600     19.27000
   36  3     16.23700     25.41900     16.11700
   37  3     13.59100     26.74000     15.88500
   38  3     11.47100     23.34000     15.93200
   39  3     20.54800     22.89800     18.19200
   40  3     20.77100     22.89500     21.09200
   41  1     20.97800     19.44200     20.75100
   42  1     22.48900     19.84900     21.03200
   43  1     20.86900     18.10800     19.91900
   44  3     20.42400     19.31600     21.70700
   45  2     23.31500     18.73300     21.46200
   46  1     23.31200     17.60300     20.54400
   47  1     21.86500     17.01200     20.40600
   48  1     22.61900     20.94100     22.14700
   49  3     22.92800     20.26800     20.09400
   50  2     19.54900     17.55100     20.04300
   51  3     21.05300     18.35600     18.84700
   52  2     21.41500     16.48700     21.67400
   53  3     21.89000     16.17900     19.66400
   54  2     24.25800     16.61800     20.97400
   55  3     23.66000     17.94900     19.52700
   56  2     23.68300     20.92100     22.93700
   57  2     21.75500     21.82200     22.26400
   58  3     18.89300     18.23000     19.78500
   59  3     20.44500     16.41200     21.66600
   60  1     24.76300     16.56900     22.35100
   61  1     24.56400     15.10500     22.86600
   62  1     26.28900     16.99100     22.30400
   63  1     25.49900     14.78000     24.07600
   64  2     27.21600     15.90800     22.62400
   65  1     27.01100     15.04600     23.79300
   66  3     24.17300     17.28400     22.95100
   67  3     24.79800     14.38400     22.04500
   68  2     23.22100     14.94300     23.31300
   69  3     25.35000     13.71000     24.35900
   70  2     25.12200     15.59400     25.18800
   71  3     27.54800     14.10600     23.53800
   72  2     27.62800     15.65200     24.90900
   73  3     26.52200     17.22600     21.24700
   74  1     26.62900     18.26500     23.12800
   75  2     25.87900     19.24900     23.12000
   76  2     27.79000     18.23100     23.79700
   77  3     14.30900     20.19300     16.23500
   78  3     16.16200     19.64100     20.08000
   79  3     24.33600     20.20000     22.80400
   80  3     22.58200     15.31400     22.66800
   81  3     24.14900     15.59900     25.24600
   82  3     26.92500     15.92900     25.53300
   83  3     28.18800     17.33600     23.75100
   84  2      0.52800     14.05000     11.50100
     0.0000000000E+00    0.0000000000E+00    0.0000000000E+00
     0.4000000000E+02    0.0000000000E+00    0.0000000000E+00
     0.0000000000E+00    0.4000000000E+02    0.0000000000E+00
     0.0000000000E+00    0.0000000000E+00    0.4000000000E+02
