# Supplementary material for: Modeling Plasma-Induced Modifications in Alginate Biopolymers at the Atomic Scale
Source: J Phys Chem C Nanomater Interfaces. 2025 May 1;129(19):8927–36. doi: 10.1021/acs.jpcc.5c01565 (PMC12133024; doi:10.1021/acs.jpcc.5c01565)
Supplement: Supplementary file 2 [file jp5c01565_si_002.zip › DATA_Input_files/MD_100runs/struc_4/run_19/struc_O.pdb]

TITLE     Gallium Rubidium Oxygen Manganese Argon Carbon Silicon
REMARK    THIS IS A SIMULATION BOX
CRYST1   40.000   40.000   40.000  90.00  90.00  90.00 P 1           1
MODEL        1
HETATM    1  C1  UNK     1      13.296  24.070  16.055  1.00  0.00           C
HETATM    2  C2  UNK     1      14.076  22.690  15.989  1.00  0.00           C
HETATM    3  C3  UNK     1      14.016  25.128  16.968  1.00  0.00           C
HETATM    4  O4  UNK     1      14.595  22.209  17.272  1.00  0.00           O
HETATM    5  C5  UNK     1      15.331  24.586  17.619  1.00  0.00           C
HETATM    6  C6  UNK     1      15.086  23.173  18.228  1.00  0.00           C
HETATM    7  O7  UNK     1      16.220  22.594  18.915  1.00  0.00           O
HETATM    8  C8  UNK     1      17.396  22.142  18.153  1.00  0.00           C
HETATM    9  C9  UNK     1      18.632  22.966  18.624  1.00  0.00           C
HETATM   10  C10 UNK     1      17.622  20.611  18.410  1.00  0.00           C
HETATM   11  O11 UNK     1      18.019  20.318  19.825  1.00  0.00           O
HETATM   12  C12 UNK     1      19.057  22.622  20.074  1.00  0.00           C
HETATM   13  C13 UNK     1      19.139  21.084  20.396  1.00  0.00           C
HETATM   14  H14 UNK     1      14.321  23.284  19.043  1.00  0.00           H
HETATM   15  H15 UNK     1      17.232  22.305  17.071  1.00  0.00           H
HETATM   16  H16 UNK     1      15.657  25.277  18.437  1.00  0.00           H
HETATM   17  O17 UNK     1      16.345  24.593  16.623  1.00  0.00           O
HETATM   18  H18 UNK     1      13.295  25.443  17.754  1.00  0.00           H
HETATM   19  O19 UNK     1      14.388  26.296  16.213  1.00  0.00           O
HETATM   20  O20 UNK     1      11.972  23.933  16.526  1.00  0.00           O
HETATM   21  H21 UNK     1      13.273  24.473  15.014  1.00  0.00           H
HETATM   22  C22 UNK     1      13.158  21.563  15.437  1.00  0.00           C
HETATM   23  H23 UNK     1      14.936  22.818  15.288  1.00  0.00           H
HETATM   24  O24 UNK     1      19.717  22.658  17.739  1.00  0.00           O
HETATM   25  H25 UNK     1      18.402  24.054  18.558  1.00  0.00           H
HETATM   26  O26 UNK     1      20.328  23.225  20.281  1.00  0.00           O
HETATM   27  H27 UNK     1      18.315  23.076  20.776  1.00  0.00           H
HETATM   28  O28 UNK     1      20.385  20.519  19.974  1.00  0.00           O
HETATM   29  H29 UNK     1      19.003  20.920  21.491  1.00  0.00           H
HETATM   30  C30 UNK     1      16.362  19.775  18.171  1.00  0.00           C
HETATM   31  H31 UNK     1      18.422  20.235  17.739  1.00  0.00           H
HETATM   32  O32 UNK     1      13.524  20.299  15.652  1.00  0.00           O
HETATM   33  O33 UNK     1      12.138  21.845  14.810  1.00  0.00           O
HETATM   34  O34 UNK     1      15.922  19.562  17.039  1.00  0.00           O
HETATM   35  O35 UNK     1      15.729  19.306  19.270  1.00  0.00           O
HETATM   36  H36 UNK     1      16.237  25.419  16.117  1.00  0.00           H
HETATM   37  H37 UNK     1      13.591  26.740  15.885  1.00  0.00           H
HETATM   38  H38 UNK     1      11.471  23.340  15.932  1.00  0.00           H
HETATM   39  H39 UNK     1      20.548  22.898  18.192  1.00  0.00           H
HETATM   40  H40 UNK     1      20.771  22.895  21.092  1.00  0.00           H
HETATM   41  C41 UNK     1      20.978  19.442  20.751  1.00  0.00           C
HETATM   42  C42 UNK     1      22.489  19.849  21.032  1.00  0.00           C
HETATM   43  C43 UNK     1      20.869  18.108  19.919  1.00  0.00           C
HETATM   44  H44 UNK     1      20.424  19.316  21.707  1.00  0.00           H
HETATM   45  O45 UNK     1      23.315  18.733  21.462  1.00  0.00           O
HETATM   46  C46 UNK     1      23.312  17.603  20.544  1.00  0.00           C
HETATM   47  C47 UNK     1      21.865  17.012  20.406  1.00  0.00           C
HETATM   48  C48 UNK     1      22.619  20.941  22.147  1.00  0.00           C
HETATM   49  H49 UNK     1      22.928  20.268  20.094  1.00  0.00           H
HETATM   50  O50 UNK     1      19.549  17.551  20.043  1.00  0.00           O
HETATM   51  H51 UNK     1      21.053  18.356  18.847  1.00  0.00           H
HETATM   52  O52 UNK     1      21.415  16.487  21.674  1.00  0.00           O
HETATM   53  H53 UNK     1      21.890  16.179  19.664  1.00  0.00           H
HETATM   54  O54 UNK     1      24.258  16.618  20.974  1.00  0.00           O
HETATM   55  H55 UNK     1      23.660  17.949  19.527  1.00  0.00           H
HETATM   56  O56 UNK     1      23.683  20.921  22.937  1.00  0.00           O
HETATM   57  O57 UNK     1      21.755  21.822  22.264  1.00  0.00           O
HETATM   58  H58 UNK     1      18.893  18.230  19.785  1.00  0.00           H
HETATM   59  H59 UNK     1      20.445  16.412  21.666  1.00  0.00           H
HETATM   60  C60 UNK     1      24.763  16.569  22.351  1.00  0.00           C
HETATM   61  C61 UNK     1      24.564  15.105  22.866  1.00  0.00           C
HETATM   62  C62 UNK     1      26.289  16.991  22.304  1.00  0.00           C
HETATM   63  C63 UNK     1      25.499  14.780  24.076  1.00  0.00           C
HETATM   64  O64 UNK     1      27.216  15.908  22.624  1.00  0.00           O
HETATM   65  C65 UNK     1      27.011  15.046  23.793  1.00  0.00           C
HETATM   66  H66 UNK     1      24.173  17.284  22.951  1.00  0.00           H
HETATM   67  H67 UNK     1      24.798  14.384  22.045  1.00  0.00           H
HETATM   68  O68 UNK     1      23.221  14.943  23.313  1.00  0.00           O
HETATM   69  H69 UNK     1      25.350  13.710  24.359  1.00  0.00           H
HETATM   70  O70 UNK     1      25.122  15.594  25.188  1.00  0.00           O
HETATM   71  H71 UNK     1      27.548  14.106  23.538  1.00  0.00           H
HETATM   72  O72 UNK     1      27.628  15.652  24.909  1.00  0.00           O
HETATM   73  H73 UNK     1      26.522  17.226  21.247  1.00  0.00           H
HETATM   74  C74 UNK     1      26.629  18.265  23.128  1.00  0.00           C
HETATM   75  O75 UNK     1      25.879  19.249  23.120  1.00  0.00           O
HETATM   76  O76 UNK     1      27.790  18.231  23.797  1.00  0.00           O
HETATM   77  H77 UNK     1      14.309  20.193  16.235  1.00  0.00           H
HETATM   78  H78 UNK     1      16.162  19.641  20.080  1.00  0.00           H
HETATM   79  H79 UNK     1      24.336  20.200  22.804  1.00  0.00           H
HETATM   80  H80 UNK     1      22.582  15.314  22.668  1.00  0.00           H
HETATM   81  H81 UNK     1      24.149  15.599  25.246  1.00  0.00           H
HETATM   82  H82 UNK     1      26.925  15.929  25.533  1.00  0.00           H
HETATM   83  H83 UNK     1      28.188  17.336  23.751  1.00  0.00           H
ATOM     84  O   UNK     2      20.575   5.434  12.436  1.00  0.00            
TER
ENDMDL
