# Supplementary material for: Modeling Plasma-Induced Modifications in Alginate Biopolymers at the Atomic Scale
Source: J Phys Chem C Nanomater Interfaces. 2025 May 1;129(19):8927–36. doi: 10.1021/acs.jpcc.5c01565 (PMC12133024; doi:10.1021/acs.jpcc.5c01565)
Supplement: Supplementary file 2 [file jp5c01565_si_002.zip › DATA_Input_files/MD_100runs/struc_5/run_10/struc_O.pdb]

TITLE     GRoups of Organic Molecules in ACtion for Science
REMARK    THIS IS A SIMULATION BOX
CRYST1   40.000   40.000   40.000  90.00  90.00  90.00 P 1           1
MODEL        1
HETATM    1  C1  UNK     1      20.697  11.247  19.542  1.00  0.00           C
HETATM    2  C2  UNK     1      21.657  12.483  19.728  1.00  0.00           C
HETATM    3  C3  UNK     1      19.261  11.634  18.988  1.00  0.00           C
HETATM    4  O4  UNK     1      21.059  13.654  20.348  1.00  0.00           O
HETATM    5  C5  UNK     1      19.073  13.190  18.857  1.00  0.00           C
HETATM    6  C6  UNK     1      19.650  13.913  20.123  1.00  0.00           C
HETATM    7  O7  UNK     1      19.473  15.353  20.127  1.00  0.00           O
HETATM    8  C8  UNK     1      20.227  16.235  19.240  1.00  0.00           C
HETATM    9  C9  UNK     1      19.232  16.983  18.316  1.00  0.00           C
HETATM   10  C10 UNK     1      21.062  17.258  20.111  1.00  0.00           C
HETATM   11  O11 UNK     1      20.204  18.195  20.851  1.00  0.00           O
HETATM   12  C12 UNK     1      18.353  17.983  19.124  1.00  0.00           C
HETATM   13  C13 UNK     1      19.130  18.900  20.125  1.00  0.00           C
HETATM   14  H14 UNK     1      19.081  13.550  21.019  1.00  0.00           H
HETATM   15  H15 UNK     1      20.933  15.633  18.638  1.00  0.00           H
HETATM   16  H16 UNK     1      17.978  13.419  18.800  1.00  0.00           H
HETATM   17  O17 UNK     1      19.717  13.647  17.666  1.00  0.00           O
HETATM   18  H18 UNK     1      18.488  11.224  19.676  1.00  0.00           H
HETATM   19  O19 UNK     1      19.063  11.074  17.682  1.00  0.00           O
HETATM   20  O20 UNK     1      20.507  10.546  20.773  1.00  0.00           O
HETATM   21  H21 UNK     1      21.201  10.578  18.805  1.00  0.00           H
HETATM   22  C22 UNK     1      22.891  12.117  20.628  1.00  0.00           C
HETATM   23  H23 UNK     1      22.030  12.792  18.722  1.00  0.00           H
HETATM   24  O24 UNK     1      19.978  17.703  17.330  1.00  0.00           O
HETATM   25  H25 UNK     1      18.571  16.244  17.802  1.00  0.00           H
HETATM   26  O26 UNK     1      17.670  18.786  18.144  1.00  0.00           O
HETATM   27  H27 UNK     1      17.603  17.398  19.713  1.00  0.00           H
HETATM   28  O28 UNK     1      19.695  20.028  19.430  1.00  0.00           O
HETATM   29  H29 UNK     1      18.441  19.260  20.932  1.00  0.00           H
HETATM   30  C30 UNK     1      21.915  16.529  21.165  1.00  0.00           C
HETATM   31  H31 UNK     1      21.712  17.837  19.422  1.00  0.00           H
HETATM   32  O32 UNK     1      23.534  13.132  21.218  1.00  0.00           O
HETATM   33  O33 UNK     1      23.236  10.945  20.803  1.00  0.00           O
HETATM   34  O34 UNK     1      22.933  15.898  20.871  1.00  0.00           O
HETATM   35  O35 UNK     1      21.482  16.620  22.441  1.00  0.00           O
HETATM   36  H36 UNK     1      19.561  12.975  16.982  1.00  0.00           H
HETATM   37  H37 UNK     1      18.940  10.114  17.720  1.00  0.00           H
HETATM   38  H38 UNK     1      21.364  10.241  21.125  1.00  0.00           H
HETATM   39  H39 UNK     1      19.407  18.401  16.971  1.00  0.00           H
HETATM   40  H40 UNK     1      17.228  19.561  18.555  1.00  0.00           H
HETATM   41  C41 UNK     1      19.788  21.326  20.114  1.00  0.00           C
HETATM   42  C42 UNK     1      19.120  22.419  19.186  1.00  0.00           C
HETATM   43  C43 UNK     1      21.307  21.619  20.405  1.00  0.00           C
HETATM   44  H44 UNK     1      19.257  21.283  21.082  1.00  0.00           H
HETATM   45  O45 UNK     1      19.476  23.765  19.585  1.00  0.00           O
HETATM   46  C46 UNK     1      20.889  24.047  19.635  1.00  0.00           C
HETATM   47  C47 UNK     1      21.580  23.134  20.698  1.00  0.00           C
HETATM   48  C48 UNK     1      17.541  22.356  19.200  1.00  0.00           C
HETATM   49  H49 UNK     1      19.456  22.249  18.133  1.00  0.00           H
HETATM   50  O50 UNK     1      21.733  20.881  21.561  1.00  0.00           O
HETATM   51  H51 UNK     1      21.920  21.325  19.519  1.00  0.00           H
HETATM   52  O52 UNK     1      21.082  23.453  22.013  1.00  0.00           O
HETATM   53  H53 UNK     1      22.679  23.324  20.686  1.00  0.00           H
HETATM   54  O54 UNK     1      21.132  25.444  19.880  1.00  0.00           O
HETATM   55  H55 UNK     1      21.340  23.826  18.623  1.00  0.00           H
HETATM   56  O56 UNK     1      16.880  23.509  19.068  1.00  0.00           O
HETATM   57  O57 UNK     1      16.940  21.276  19.314  1.00  0.00           O
HETATM   58  H58 UNK     1      21.574  19.935  21.426  1.00  0.00           H
HETATM   59  H59 UNK     1      21.273  22.675  22.572  1.00  0.00           H
HETATM   60  C60 UNK     1      20.094  26.320  20.416  1.00  0.00           C
HETATM   61  C61 UNK     1      20.711  27.063  21.643  1.00  0.00           C
HETATM   62  C62 UNK     1      19.681  27.338  19.257  1.00  0.00           C
HETATM   63  C63 UNK     1      19.954  28.363  22.039  1.00  0.00           C
HETATM   64  O64 UNK     1      20.072  28.725  19.537  1.00  0.00           O
HETATM   65  C65 UNK     1      19.785  29.344  20.844  1.00  0.00           C
HETATM   66  H66 UNK     1      19.228  25.699  20.704  1.00  0.00           H
HETATM   67  H67 UNK     1      21.773  27.312  21.401  1.00  0.00           H
HETATM   68  O68 UNK     1      20.662  26.212  22.805  1.00  0.00           O
HETATM   69  H69 UNK     1      20.514  28.898  22.840  1.00  0.00           H
HETATM   70  O70 UNK     1      18.651  28.005  22.540  1.00  0.00           O
HETATM   71  H71 UNK     1      20.519  30.181  20.901  1.00  0.00           H
HETATM   72  O72 UNK     1      18.481  29.869  20.807  1.00  0.00           O
HETATM   73  H73 UNK     1      20.273  27.068  18.355  1.00  0.00           H
HETATM   74  C74 UNK     1      18.191  27.255  18.849  1.00  0.00           C
HETATM   75  O75 UNK     1      17.627  26.165  18.719  1.00  0.00           O
HETATM   76  O76 UNK     1      17.559  28.407  18.590  1.00  0.00           O
HETATM   77  H77 UNK     1      23.165  14.031  21.063  1.00  0.00           H
HETATM   78  H78 UNK     1      20.663  17.161  22.461  1.00  0.00           H
HETATM   79  H79 UNK     1      17.439  24.312  18.957  1.00  0.00           H
HETATM   80  H80 UNK     1      20.924  25.296  22.576  1.00  0.00           H
HETATM   81  H81 UNK     1      18.767  27.268  23.169  1.00  0.00           H
HETATM   82  H82 UNK     1      17.932  29.379  21.454  1.00  0.00           H
HETATM   83  H83 UNK     1      18.114  29.172  18.838  1.00  0.00           H
ATOM     84  O   UNK     2      33.475  13.558  36.932  1.00  0.00            
TER
ENDMDL
