# Supplementary material for: Modeling Plasma-Induced Modifications in Alginate Biopolymers at the Atomic Scale
Source: J Phys Chem C Nanomater Interfaces. 2025 May 1;129(19):8927–36. doi: 10.1021/acs.jpcc.5c01565 (PMC12133024; doi:10.1021/acs.jpcc.5c01565)
Supplement: Supplementary file 2 [file jp5c01565_si_002.zip › DATA_Input_files/MD_100runs/struc_5/run_14/relax.gen]

    84  S
   C  O  H
    1  1     20.69700     11.24700     19.54200
    2  1     21.65700     12.48300     19.72800
    3  1     19.26100     11.63400     18.98800
    4  2     21.05900     13.65400     20.34800
    5  1     19.07300     13.19000     18.85700
    6  1     19.65000     13.91300     20.12300
    7  2     19.47300     15.35300     20.12700
    8  1     20.22700     16.23500     19.24000
    9  1     19.23200     16.98300     18.31600
   10  1     21.06200     17.25800     20.11100
   11  2     20.20400     18.19500     20.85100
   12  1     18.35300     17.98300     19.12400
   13  1     19.13000     18.90000     20.12500
   14  3     19.08100     13.55000     21.01900
   15  3     20.93300     15.63300     18.63800
   16  3     17.97800     13.41900     18.80000
   17  2     19.71700     13.64700     17.66600
   18  3     18.48800     11.22400     19.67600
   19  2     19.06300     11.07400     17.68200
   20  2     20.50700     10.54600     20.77300
   21  3     21.20100     10.57800     18.80500
   22  1     22.89100     12.11700     20.62800
   23  3     22.03000     12.79200     18.72200
   24  2     19.97800     17.70300     17.33000
   25  3     18.57100     16.24400     17.80200
   26  2     17.67000     18.78600     18.14400
   27  3     17.60300     17.39800     19.71300
   28  2     19.69500     20.02800     19.43000
   29  3     18.44100     19.26000     20.93200
   30  1     21.91500     16.52900     21.16500
   31  3     21.71200     17.83700     19.42200
   32  2     23.53400     13.13200     21.21800
   33  2     23.23600     10.94500     20.80300
   34  2     22.93300     15.89800     20.87100
   35  2     21.48200     16.62000     22.44100
   36  3     19.56100     12.97500     16.98200
   37  3     18.94000     10.11400     17.72000
   38  3     21.36400     10.24100     21.12500
   39  3     19.40700     18.40100     16.97100
   40  3     17.22800     19.56100     18.55500
   41  1     19.78800     21.32600     20.11400
   42  1     19.12000     22.41900     19.18600
   43  1     21.30700     21.61900     20.40500
   44  3     19.25700     21.28300     21.08200
   45  2     19.47600     23.76500     19.58500
   46  1     20.88900     24.04700     19.63500
   47  1     21.58000     23.13400     20.69800
   48  1     17.54100     22.35600     19.20000
   49  3     19.45600     22.24900     18.13300
   50  2     21.73300     20.88100     21.56100
   51  3     21.92000     21.32500     19.51900
   52  2     21.08200     23.45300     22.01300
   53  3     22.67900     23.32400     20.68600
   54  2     21.13200     25.44400     19.88000
   55  3     21.34000     23.82600     18.62300
   56  2     16.88000     23.50900     19.06800
   57  2     16.94000     21.27600     19.31400
   58  3     21.57400     19.93500     21.42600
   59  3     21.27300     22.67500     22.57200
   60  1     20.09400     26.32000     20.41600
   61  1     20.71100     27.06300     21.64300
   62  1     19.68100     27.33800     19.25700
   63  1     19.95400     28.36300     22.03900
   64  2     20.07200     28.72500     19.53700
   65  1     19.78500     29.34400     20.84400
   66  3     19.22800     25.69900     20.70400
   67  3     21.77300     27.31200     21.40100
   68  2     20.66200     26.21200     22.80500
   69  3     20.51400     28.89800     22.84000
   70  2     18.65100     28.00500     22.54000
   71  3     20.51900     30.18100     20.90100
   72  2     18.48100     29.86900     20.80700
   73  3     20.27300     27.06800     18.35500
   74  1     18.19100     27.25500     18.84900
   75  2     17.62700     26.16500     18.71900
   76  2     17.55900     28.40700     18.59000
   77  3     23.16500     14.03100     21.06300
   78  3     20.66300     17.16100     22.46100
   79  3     17.43900     24.31200     18.95700
   80  3     20.92400     25.29600     22.57600
   81  3     18.76700     27.26800     23.16900
   82  3     17.93200     29.37900     21.45400
   83  3     18.11400     29.17200     18.83800
   84  2     30.51700     23.67600     27.45400
     0.0000000000E+00    0.0000000000E+00    0.0000000000E+00
     0.4000000000E+02    0.0000000000E+00    0.0000000000E+00
     0.0000000000E+00    0.4000000000E+02    0.0000000000E+00
     0.0000000000E+00    0.0000000000E+00    0.4000000000E+02
