# Supplementary material for: Modeling Plasma-Induced Modifications in Alginate Biopolymers at the Atomic Scale
Source: J Phys Chem C Nanomater Interfaces. 2025 May 1;129(19):8927–36. doi: 10.1021/acs.jpcc.5c01565 (PMC12133024; doi:10.1021/acs.jpcc.5c01565)
Supplement: Supplementary file 3 [file jp5c01565_si_003.xlsx]

## Sheet: Sheet1
No.	Formula	SMILES
Alginic acid tetramer	C24H34O25	OC1OC(C(=O)O)C(OC2OC(C(=O)O)C(OC3OC(C(O)=O)C(OC4OC(C(O)C(O)C4O)C(O)=O)C(O)C3O)C(O)C2O)C(O)C1O
1	C24H34O26	OC1(OC(OC2C(O)C(O)C(OC2C(O)=O)OC2C(O)C(O)C(OC2C(=O)O)OC2C(OC(O)C(O)C2O)C(=O)O)C(O)C(O)C1O)C(O)=O
2	C24H34O26	OC1(OC(OC2C(O)C(O)C(O)OC2C(=O)O)C(O)C(O)C1OC1OC(C(O)=O)C(OC2OC(C(O)C(O)C2O)C(O)=O)C(O)C1O)C(=O)O
3	C24H34O26	OC1(OC(OC2C(O)C(O)C(OC2C(=O)O)OC2C(O)C(O)C(O)OC2C(=O)O)C(O)C(O)C1OC1OC(C(O)C(O)C1O)C(O)=O)C(O)=O
4	C24H34O26	OC1(OC(O)C(O)C(O)C1OC1OC(C(=O)O)C(OC2OC(C(O)=O)C(OC3OC(C(O)C(O)C3O)C(O)=O)C(O)C2O)C(O)C1O)C(=O)O
5	C24H34O26	OC1(OC2OC(C(O)=O)C(OC3OC(C(O)C(O)C3O)C(O)=O)C(O)C2O)C(OC(OC2C(O)C(O)C(O)OC2C(=O)O)C(O)C1O)C(=O)O
6	C24H34O26	OC1(OC(C(O)=O)C(O)C(O)C1O)OC1C(O)C(O)C(OC1C(O)=O)OC1C(O)C(O)C(OC1C(=O)O)OC1C(O)C(O)C(O)OC1C(=O)O
7	C24H34O26	OC1(OC(C(=O)O)C(OC2OC(C(OC3OC(C(O)C(O)C3O)C(O)=O)C(O)C2O)C(O)=O)C(O)C1O)OC1C(O)C(O)C(O)OC1C(=O)O
8	C24H34O26	OC1(OC2OC(C(=O)O)C(OC3OC(C(OC4OC(C(O)C(O)C4O)C(O)=O)C(O)C3O)C(O)=O)C(O)C2O)C(OC(O)C(O)C1O)C(=O)O
9	C24H34O26	OC1(OC(C(O)=O)C(OC2OC(C(O)C(O)C2O)C(O)=O)C(O)C1O)OC1C(O)C(O)C(OC1C(=O)O)OC1C(O)C(O)C(O)OC1C(=O)O
10	C24H34O26	OC1(O)C(OC(OC2C(O)C(O)C(OC2C(O)=O)OC2C(O)C(O)C(OC2C(=O)O)OC2C(OC(O)C(O)C2O)C(=O)O)C(O)C1O)C(O)=O
11	C24H34O26	OC1(O)C(O)C(OC(C(O)=O)C1O)OC1C(O)C(O)C(OC1C(O)=O)OC1C(O)C(O)C(OC1C(=O)O)OC1C(OC(O)C(O)C1O)C(=O)O
12	C24H34O26	OC1(O)C(OC(C(O)C1O)C(O)=O)OC1C(O)C(O)C(OC1C(O)=O)OC1C(O)C(O)C(OC1C(=O)O)OC1C(OC(O)C(O)C1O)C(=O)O
13	C24H34O26	OC1(O)C(OC2OC(C(OC3OC(C(O)C(O)C3O)C(O)=O)C(O)C2O)C(O)=O)C(OC(OC2C(O)C(O)C(O)OC2C(=O)O)C1O)C(=O)O
14	C24H34O26	OC1(O)C(OC(C(=O)O)C(OC2OC(C(OC3OC(C(O)C(O)C3O)C(O)=O)C(O)C2O)C(O)=O)C1O)OC1C(O)C(O)C(O)OC1C(=O)O
15	C24H34O26	OC1(O)C(OC2OC(C(O)C(O)C2O)C(O)=O)C(OC(OC2C(O)C(O)C(OC2C(=O)O)OC2C(O)C(O)C(O)OC2C(=O)O)C1O)C(O)=O
16	C24H34O26	OC1(O)C(OC2OC(C(OC3OC(C(OC4OC(C(O)C(O)C4O)C(O)=O)C(O)C3O)C(O)=O)C(O)C2O)C(=O)O)C(OC(O)C1O)C(=O)O
17	C24H34O26	OC1(O)C(OC(C(O)=O)C(OC2OC(C(O)C(O)C2O)C(O)=O)C1O)OC1C(O)C(O)C(OC1C(=O)O)OC1C(O)C(O)C(O)OC1C(=O)O
18	C24H34O26	OC1(O)C(O)OC(C(=O)O)C(OC2OC(C(OC3OC(C(OC4OC(C(O)C(O)C4O)C(O)=O)C(O)C3O)C(O)=O)C(O)C2O)C(=O)O)C1O
19	C24H34O26	OC1(O)OC(C(=O)O)C(OC2OC(C(=O)O)C(OC3OC(C(OC4OC(C(O)C(O)C4O)C(O)=O)C(O)C3O)C(O)=O)C(O)C2O)C(O)C1O
20	C24H34O26	OOC(=O)C1OC(OC2C(O)C(O)C(OC2C(O)=O)OC2C(O)C(O)C(OC2C(=O)O)OC2C(O)C(O)C(O)OC2C(=O)O)C(O)C(O)C1O
21	C24H34O26	OOC1C(O)C(O)C(OC1C(O)=O)OC1C(O)C(O)C(OC1C(O)=O)OC1C(O)C(O)C(OC1C(=O)O)OC1C(OC(O)C(O)C1O)C(=O)O
22	C24H34O26	OOC1C(O)C(OC(C1O)C(O)=O)OC1C(O)C(O)C(OC1C(O)=O)OC1C(O)C(O)C(OC1C(=O)O)OC1C(OC(O)C(O)C1O)C(=O)O
23	C24H34O26	OOC1C(OC(C(O)=O)C(O)C1O)OC1C(O)C(O)C(OC1C(O)=O)OC1C(O)C(O)C(OC1C(=O)O)OC1C(O)C(O)C(O)OC1C(=O)O
24	C24H34O26	OOC(=O)C1OC(OC2C(O)C(O)C(OC2C(=O)O)OC2C(O)C(O)C(O)OC2C(=O)O)C(O)C(O)C1OC1OC(C(O)C(O)C1O)C(O)=O
25	C24H34O26	OOC1C(O)C(OC(C(O)=O)C1OC1OC(C(O)C(O)C1O)C(O)=O)OC1C(O)C(O)C(OC1C(=O)O)OC1C(O)C(O)C(O)OC1C(=O)O
26	C24H34O26	OOC1C(O)C(O)OC(C(=O)O)C1OC1OC(C(=O)O)C(OC2OC(C(OC3OC(C(O)C(O)C3O)C(O)=O)C(O)C2O)C(O)=O)C(O)C1O
27	C24H34O26	OOC1C(O)C(OC2OC(C(=O)O)C(OC3OC(C(OC4OC(C(O)C(O)C4O)C(O)=O)C(O)C3O)C(O)=O)C(O)C2O)C(OC1O)C(=O)O
28	C24H34O26	OOC1OC(C(=O)O)C(OC2OC(C(=O)O)C(OC3OC(C(O)=O)C(OC4OC(C(O)C(O)C4O)C(O)=O)C(O)C3O)C(O)C2O)C(O)C1O
29	C24H32O25	OC1OC(C(=O)O)C(OC2OC(C(=O)O)C(OC3OC(C(O)=O)C(OC4OC(C(=O)C(O)C4O)C(O)=O)C(O)C3O)C(O)C2O)C(O)C1O
30	C24H32O25	OC1OC(C(=O)O)C(OC2OC(C(=O)O)C(OC3OC(C(O)=O)C(OC4OC(C(O)C(=O)C4O)C(O)=O)C(O)C3O)C(O)C2O)C(O)C1O
31	C24H32O25	OC1OC(C(=O)O)C(OC2OC(C(=O)O)C(OC3OC(C(O)=O)C(OC4OC(C(O)C(O)C4O)C(O)=O)C(O)C3O)C(=O)C2O)C(O)C1O
32	C24H32O25	OC1OC(C(=O)O)C(OC2OC(C(=O)O)C(OC3OC(C(O)=O)C(OC4OC(C(O)C(O)C4=O)C(O)=O)C(O)C3O)C(O)C2O)C(O)C1O
33	C24H32O25	OC1OC(C(=O)O)C(OC2OC(C(=O)O)C(OC3OC(C(O)=O)C(OC4OC(C(O)C(O)C4O)C(O)=O)C(O)C3O)C(O)C2=O)C(O)C1O
34	C24H32O25	OC1OC(C(=O)O)C(OC2OC(C(=O)O)C(OC3OC(C(O)=O)C(OC4OC(C(O)C(O)C4O)C(O)=O)C(=O)C3O)C(O)C2O)C(O)C1O
35	C24H32O25	OC1OC(C(=O)O)C(OC2OC(C(=O)O)C(OC3OC(C(O)=O)C(OC4OC(C(O)C(O)C4O)C(O)=O)C(O)C3O)C(O)C2O)C(=O)C1O
36	C24H32O25	OC1OC(C(=O)O)C(OC2OC(C(=O)O)C(OC3OC(C(O)=O)C(OC4OC(C(O)C(O)C4O)C(O)=O)C(O)C3=O)C(O)C2O)C(O)C1O
37	C24H32O25	O=C1OC(C(=O)O)C(OC2OC(C(=O)O)C(OC3OC(C(O)=O)C(OC4OC(C(O)C(O)C4O)C(O)=O)C(O)C3O)C(O)C2O)C(O)C1O
38	C24H32O25	OC1OC(C(=O)O)C(OC2OC(C(=O)O)C(OC3OC(C(O)=O)C(OC(OC(C=O)C(O)=O)C(O)C=O)C(O)C3O)C(O)C2O)C(O)C1O
39	C24H32O25	OC1OC(C(=O)O)C(OC2OC(C(=O)O)C(OC3OC(C(O)=O)C(OC(OC(C(O)C=O)C(O)=O)C=O)C(O)C3O)C(O)C2O)C(O)C1O
40	C24H32O25	OC1OC(C(=O)O)C(OC(OC(C(OC2OC(C(O)=O)C(OC3OC(C(O)C(O)C3O)C(O)=O)C(O)C2O)C=O)C(=O)O)C=O)C(O)C1O
41	C24H32O25	OC1OC(C(=O)O)C(OC2OC(C(=O)O)C(OC(OC(C(OC3OC(C(O)C(O)C3O)C(O)=O)C=O)C(O)=O)C=O)C(O)C2O)C(O)C1O
42	C24H32O25	OC(=O)C1OC(OC2C(O)C(O)C(OC2C(=O)O)OC(C=O)C(OC(O)C=O)C(=O)O)C(O)C(O)C1OC1OC(C(O)C(O)C1O)C(O)=O
43	C24H32O25	OC(=O)C1OC(OC2C(O)C(O)C(OC2C(=O)O)OC(C(O)C=O)C(OC=O)C(=O)O)C(O)C(O)C1OC1OC(C(O)C(O)C1O)C(O)=O
44	C24H32O25	OC1OC(C(=O)O)C(OC2OC(C(=O)O)C(OC3OC(C(O)=O)C(OC(O/C(=C/O)C(O)=O)C(O)C=O)C(O)C3O)C(O)C2O)C(O)C1O
45	C24H32O25	OC1OC(C(=O)O)C(OC2OC(C(=O)O)C(OC3OC(C(O)=O)C(OC(OC([C]O)C(O)=O)C(O)C=O)C(O)C3O)C(O)C2O)C(O)C1O
46	C24H32O25	OC1OC(C(=O)O)C(OC2OC(C(=O)O)C(OC3OC(C(O)=O)C(OC(OC(C(O)C=O)C(O)=O)[C]O)C(O)C3O)C(O)C2O)C(O)C1O
47	C24H32O25	OC1OC(C(=O)O)C(OC2OC(C(=O)O)C(OC3OC(C(O)=O)C(O[CH]O[C](C(O)C(O)C=O)C(O)=O)C(O)C3O)C(O)C2O)C(O)C1O
48	C24H34O26	OOC(C(=O)O)C(OC1OC(C(=O)O)C(OC2OC(C(O)=O)C(OC3OC(C(O)C(O)C3O)C(O)=O)C(O)C2O)C(O)C1O)C(O)C(O)C=O
49	C24H32O25	OC1OC(C(=O)O)C(OC2OC(C(=O)O)C(OC3OC(C(O)=O)C(OC4OC(C(O)C(O4)C=O)C(O)=O)C(O)C3O)C(O)C2O)C(O)C1O
50	C24H32O25	OC1OC(C(OC2OC(C(OC3OC(C(O)=O)C(OC4OC5OC5C(O)C(O4)C(O)=O)C(O)C3O)C(O)C2O)C(=O)O)C(O)C1O)C(=O)O
51	C23H32O23	OC1OC(C(=O)O)C(OC2OC(C(=O)O)C(OC3OC(C(O)=O)C(OC4OC=C(O)C(O)C4O)C(O)C3O)C(O)C2O)C(O)C1O
52	C23H32O23	OC1OC(C(=O)O)C(OC2OC(C(=O)O)C(OC3OC(C(O)=O)C(O[C]4O[CH]C(O)C(O)C4O)C(O)C3O)C(O)C2O)C(O)C1O
53	C15H22O16	OC1OC(C(OC2OC(C(OC(O)C(O)C=O)C(O)C2O)C(=O)O)C(O)C1O)C(=O)O
	C5H6O4	OC(=O)\C=C/O\C=C/O
	C3H4O3	OC(C=O)C=O
54	C24H32O25	OC1OC(=O)C2OC(OC(C=O)C(OC1OC1C(O)C(O)C(OC1C(=O)O)OC1C(O)C(O)C(O)OC1C(=O)O)C(O)=O)C(O)C(O)C2O
55	C23H32O23	OC1OC(C(=O)O)C(OC2OC(C(=O)O)C(OC3OC(C(O)=O)C(OC4OC(C=O)C(O)C4O)C(O)C3O)C(O)C2O)C(O)C1O
56	C22H28O23	OC1OC(C(=O)O)C(OC2OC(C(=O)O)C(OC3OC(C(O)=O)C(O[C]OC(C=O)C(O)=O)C(O)C3O)C(O)C2O)C(O)C1O
	C2H4O2	O\C=C/O
57	C24H32O25	OC1OC(C(=O)O)C(OC2OC(C(=O)O)[C](O[C]3OC(C(O)=O)C(OC4OC(C(O)C(O)C4O)C(O)=O)C(O)C3O)C(O)C2O)C(O)C1O
58	C23H32O23	OC1OC(C(=O)O)C(OC(OC([CH]O[CH]C(O)C(O)C(OC2OC(C(O)=O)C(O)C(O)C2O)C=O)C(=O)O)C(O)C=O)C(O)C1O
59	C24H34O26	OC(O)(O)C1OC(OC2C(O)C(O)C(OC2C(=O)O)OC2C(O)C(O)C(O)OC2C(=O)O)C(O)C(O)C1OC(OC(C(O)C=O)C(O)=O)C=O
60	C24H32O25	OC12OC3C(OC1C(OC(OC1C(O)C(O)C(OC1C(=O)O)OC1C(O)C(O)C(O)OC1C(=O)O)C2O)C(O)=O)OC(C(O)=O)C(O)C3O
61	C24H32O25	OC1OC(C(=O)O)C2OC(OC(C(OC3OC(C(O)=O)C(OC4OC(C(O)C(O)C4O)C(O)=O)C(O)C3O)C(O)C=O)C(=O)O)OC2C1O
62	C23H32O23	OC(=O)C1OC(OC2C(O)C(O)C(OC2C(=O)O)OC([CH]O[CH]O)C(O)C=O)C(O)C(O)C1OC1OC(C(O)C(O)C1O)C(O)=O
63	C23H32O23	OC1OC(C(=O)O)C(OC2OC(C(=O)O)C(O[C]C(O)C(O)C(OC3OC(C(O)C(O)C3O)C(O)=O)C=O)C(O)C2O)C(O)C1O
64	C23H32O23	OC(=O)C1OC(OC2C(O)C(O)C(OC2C(=O)O)OC(C=O)C(O)C(O)C=O)C(O)C(O)C1OC1OC(C(O)C(O)C1O)C(O)=O
65	C21H28O21	OC(=O)C1OC(OC2C(O)C(O)C(OC2C(=O)O)O\C=C\OC=O)C(O)C(O)C1OC1OC(C(O)C(O)C1O)C(O)=O
	C2H4O2	O\C=C/O
66	C23H32O23	O=C(O)C1OC(OC2C(O)C([O])C(O)C2O)C(O)C(O)C1OC1OC(C(O)=O)C(OC(OC([CH]O)C(O)=O)C(O)C=O)C(O)C1O
67	C18H26O20	OOC1C(O)C(O)C(OC1C(O)=O)OC1C(O)C(O)C(OC1C(=O)O)OC1C(OC(O)C(O)C1O)C(=O)O
	C5H8O4	OC1C(O)[CH]O[CH]C1O
68	C12H17O13	[O]C1OC(C(OC2OC(C(O)=O)C(O)C(O)C2O)C(O)C1O)C(O)=O
	C10H15O8	OC1O[CH]C(OC2OC=CC(O)C2O)C(O)C1O
69	C18H24O19	OC1OC(C(OC2OC(C(=O)O)C(OC(OC(C=O)C(O)=O)C(O)C=O)C(O)C2O)C(O)C1O)C(=O)O
	C5H8O4	OC1C(O)[CH]O[CH]C1O
70	C12H15O13	OC1OC(C(OC(OC(C=O)C(=O)O)C([O])C=O)C(O)C1O)C(=O)O
	C12H17O12	OC(=O)C1O[CH]C(O)C(O)C1OC1OC(C(O)C(O)C1O)C(O)=O
71	C14H19O13	OC(=O)C1OC(OC(C=O)C(O)C(O)[CH]O\C=C/C(=O)O)C(O)C(O)C1O
	C6H9O7	OC1C(O)OC(C(=O)O)C([O])C1O
	C3H4O3	OC(C=O)C=O
72	C24H32O25	OC1OC(C(=O)O)C(OC2OC(C(=O)O)C(OC3OC(C(O)=O)C(O[CH]O[C](C(O)C(O)C=O)C(O)=O)C(O)C3O)C(O)C2O)C(O)C1O
73	C18H24O18	OC1OC(C(OC2OC(C(=O)O)C(OC3OC([C]C(O)C3O)C(O)=O)C(O)C2O)C(O)C1O)C(=O)O
	C6H8O7	OC(C=O)C(O)C(OC=O)C(O)=O
74	C18H24O19	OC(=O)C1OC(OC(C(O)C=O)C(OC=O)C(=O)O)C(O)C(O)C1OC1OC(C(O)C(O)C1O)C(O)=O
	C6H8O6	OC(C=O)OC(/C=C/O)C(=O)O
75	C18H26O20	OOC1OC(C(OC2OC(C(OC3OC(C(O)C(O)C3O)C(O)=O)C(O)C2O)C(O)=O)C(O)C1O)C(=O)O
	C6H8O6	OC(=O)C=1OC(O)C(O)C(O)C=1
76	C24H34O26	[O-][O+](C1OC(C(O)C(O)C1O)C(O)=O)C1C(O)C(O)C(OC1C(O)=O)OC1C(O)C(O)C(OC1C(=O)O)OC1C(O)C(O)C(O)OC1C(=O)O
77	C24H34O26	[O-][O+]1C(OC2C(O)C(O)C(OC2C(O)=O)OC2C(O)C(O)C(OC2C(=O)O)OC2C(O)C(O)C(O)OC2C(=O)O)C(O)C(O)C(O)C1C(O)=O
78	C24H34O26	O=C(O)OC1OC(OC2C(O)C(O)C(OC2C(O)=O)OC2C(O)C(O)C(OC2C(=O)O)OC2C(O)C(O)C(O)OC2C(=O)O)C(O)C(O)C1O
79	C24H34O26	O=C(O)OC1OC(OC2C(O)C(O)C(O)OC2C(=O)O)C(O)C(O)C1OC1OC(C(O)=O)C(OC2OC(C(O)C(O)C2O)C(O)=O)C(O)C1O
80	C24H34O26	O=C(O)OC1OC(O)C(O)C(O)C1OC1OC(C(=O)O)C(OC2OC(C(O)=O)C(OC3OC(C(O)C(O)C3O)C(O)=O)C(O)C2O)C(O)C1O
81	C24H34O26	[O-]\[O+]=C(/O)C1OC(OC2C(O)C(O)C(O)OC2C(=O)O)C(O)C(O)C1OC1OC(C(O)=O)C(OC2OC(C(O)C(O)C2O)C(O)=O)C(O)C1O
82	C24H34O26	[O-]\[O+]=C(\O)C1OC(O)C(O)C(O)C1OC1OC(C(=O)O)C(OC2OC(C(O)=O)C(OC3OC(C(O)C(O)C3O)C(O)=O)C(O)C2O)C(O)C1O
83	C24H34O26	[O-][OH+]C1C(O)C(O)C(OC1C(O)=O)OC1C(O)C(O)C(OC1C(O)=O)OC1C(O)C(O)C(OC1C(=O)O)OC1C(OC(O)C(O)C1O)C(=O)O
84	C23O32O23	OC1OC(C(=O)O)C(OC2OC(C(=O)O)C(OC3OC(C(O)=O)C(OC4OC(C=O)C(O)C4O)C(O)C3O)C(O)C2O)C(O)C1O
	H2CO3	O=C(O)O
85	C24H34O26	[O-][OH+]C1C(O)C(OC(C(O)=O)C1OC1OC(C(O)C(O)C1O)C(O)=O)OC1C(O)C(O)C(OC1C(=O)O)OC1C(O)C(O)C(O)OC1C(=O)O
